# Supplementary material for: Looking under the hood of a hybrid two-way texting intervention to improve early retention on antiretroviral therapy in Malawi: an implementation fidelity evaluation
Source: Implement Sci. 2025 Jan 22;20:6. doi: 10.1186/s13012-025-01418-7 (PMC11753095; doi:10.1186/s13012-025-01418-7)
Supplement: Supplementary file 1 — Supplementary Material 1: Appendix 1. Message delivery per participant. [file 13012_2025_1418_MOESM1_ESM.csv]

	Weekly motivation messages						Pro-active visit reminders						Missed visit reminders
Participant	Expected (N)	Sent (N)	Delivered (N)	% of expected sent	% of expected delivered	% of sent delivered	Expected (N)	Sent (N)	Delivered (N)	% of expected sent	% of expected delivered	% of sent delivered	Expected (N)	Sent (N)	Delivered (N)	% of expected sent	% of expected delivered	% of sent delivered
1	52	45	37	87	71	82	6	5	5	83	83	100	4	3	2	75	50	67
2	52	50	35	96	67	70	7	6	5	86	71	83	1	0	0	0	0	NA
3	52	46	32	88	62	70	5	5	4	100	80	80	0	0	0	NA	NA	NA
4	2	1	1	50	50	100	0	0	0	NA	NA	NA	0	0	0	NA	NA	NA
5	52	49	49	94	94	100	6	6	6	100	100	100	4	3	3	75	75	100
6	52	45	38	87	73	84	6	5	5	83	83	100	1	0	0	0	0	NA
7	8	8	3	100	38	38	1	1	1	100	100	100	1	1	0	100	0	0
8	52	43	37	83	71	86	6	6	6	100	100	100	3	3	3	100	100	100
9	52	51	47	98	90	92	6	6	5	100	83	83	0	0	0	NA	NA	NA
10	52	45	25	87	48	56	5	4	3	80	60	75	4	3	3	75	75	100
11	35	30	27	86	77	90	1	1	1	100	100	100	0	0	0	NA	NA	NA
12	5	5	5	100	100	100	1	1	1	100	100	100	1	1	1	100	100	100
13	52	47	32	90	62	68	6	6	3	100	50	50	2	1	1	50	50	100
14	49	41	39	84	80	95	4	3	3	75	75	100	3	2	2	67	67	100
15	44	44	8	100	18	18	2	2	1	100	50	50	0	0	0	NA	NA	NA
16	52	45	40	87	77	89	5	5	5	100	100	100	0	0	0	NA	NA	NA
17	52	45	39	87	75	87	8	7	7	88	88	100	2	1	1	50	50	100
18	27	21	20	78	74	95	1	1	1	100	100	100	0	0	0	NA	NA	NA
19	27	22	19	81	70	86	3	2	2	67	67	100	0	0	0	NA	NA	NA
20	27	21	19	78	70	90	3	2	2	67	67	100	1	1	1	100	100	100
21	26	21	15	81	58	71	2	1	1	50	50	100	0	0	0	NA	NA	NA
22	27	18	18	67	67	100	2	1	1	50	50	100	0	0	0	NA	NA	NA
23	28	23	17	82	61	74	1	1	1	100	100	100	0	0	0	NA	NA	NA
24	31	25	23	81	74	92	3	3	3	100	100	100	1	1	1	100	100	100
25	28	27	10	96	36	37	2	2	1	100	50	50	0	0	0	NA	NA	NA
26	31	26	25	84	81	96	3	3	3	100	100	100	1	1	1	100	100	100
27	28	23	23	82	82	100	2	2	2	100	100	100	1	1	1	100	100	100
28	14	13	11	93	79	85	2	2	2	100	100	100	1	1	1	100	100	100
29	32	26	18	81	56	69	3	1	1	33	33	100	2	1	0	50	0	0
30	32	23	20	72	63	87	2	2	2	100	100	100	0	0	0	NA	NA	NA
31	29	24	22	83	76	92	2	2	2	100	100	100	0	0	0	NA	NA	NA
32	29	24	22	83	76	92	0	0	0	NA	NA	NA	0	0	0	NA	NA	NA
33	32	25	23	78	72	92	3	3	3	100	100	100	0	0	0	NA	NA	NA
34	30	25	23	83	77	92	2	1	1	50	50	100	1	0	0	0	0	NA
35	28	23	22	82	79	96	4	3	3	75	75	100	0	0	0	NA	NA	NA
36	28	27	26	96	93	96	2	2	2	100	100	100	0	0	0	NA	NA	NA
37	31	25	23	81	74	92	3	1	1	33	33	100	2	0	0	0	0	NA
38	27	20	20	74	74	100	2	1	1	50	50	100	0	0	0	NA	NA	NA
39	35	30	29	86	83	97	3	3	3	100	100	100	0	0	0	NA	NA	NA
40	36	35	34	97	94	97	2	2	2	100	100	100	1	0	0	0	0	NA
41	36	31	21	86	58	68	4	4	4	100	100	100	0	0	0	NA	NA	NA
42	36	30	28	83	78	93	3	3	3	100	100	100	0	0	0	NA	NA	NA
43	20	17	13	85	65	76	3	3	3	100	100	100	1	1	1	100	100	100
44	34	29	19	85	56	66	3	3	3	100	100	100	1	1	1	100	100	100
45	25	20	19	80	76	95	3	2	2	67	67	100	1	0	0	0	0	NA
46	36	35	23	97	64	66	2	2	2	100	100	100	0	0	0	NA	NA	NA
47	36	30	29	83	81	97	3	2	2	67	67	100	0	0	0	NA	NA	NA
48	35	35	13	100	37	37	2	2	1	100	50	50	2	2	1	100	50	50
49	31	26	21	84	68	81	3	3	3	100	100	100	1	1	1	100	100	100
50	29	23	13	79	45	57	7	5	3	71	43	60	2	2	1	100	50	50
51	34	34	23	100	68	68	2	2	1	100	50	50	1	1	1	100	100	100
52	39	34	31	87	79	91	3	2	2	67	67	100	1	0	0	0	0	NA
53	32	27	27	84	84	100	5	4	4	80	80	100	0	0	0	NA	NA	NA
54	32	26	26	81	81	100	5	4	4	80	80	100	0	0	0	NA	NA	NA
55	30	25	24	83	80	96	5	4	4	80	80	100	1	0	0	0	0	NA
56	52	51	50	98	96	98	6	6	6	100	100	100	0	0	0	NA	NA	NA
57	52	51	26	98	50	51	5	4	2	80	40	50	4	4	2	100	50	50
58	9	9	9	100	100	100	2	1	1	50	50	100	1	1	1	100	100	100
59	32	26	22	81	69	85	6	4	3	67	50	75	2	2	1	100	50	50
60	52	48	43	92	83	90	7	7	7	100	100	100	3	3	3	100	100	100
61	52	38	36	73	69	95	7	5	5	71	71	100	5	4	4	80	80	100
62	3	3	3	100	100	100	6	4	4	67	67	100	0	0	0	NA	NA	NA
63	52	47	45	90	87	96	7	7	7	100	100	100	0	0	0	NA	NA	NA
64	30	30	4	100	13	13	4	4	1	100	25	25	2	2	0	100	0	0
65	35	26	26	74	74	100	3	3	3	100	100	100	0	0	0	NA	NA	NA
66	52	50	16	96	31	32	7	7	3	100	43	43	3	3	2	100	67	67
67	52	43	43	83	83	100	6	6	6	100	100	100	0	0	0	NA	NA	NA
68	52	43	42	83	81	98	5	5	5	100	100	100	0	0	0	NA	NA	NA
69	10	10	10	100	100	100	2	2	2	100	100	100	0	0	0	NA	NA	NA
70	52	43	41	83	79	95	5	5	4	100	80	80	1	1	1	100	100	100
71	52	42	42	81	81	100	6	6	6	100	100	100	2	2	2	100	100	100
72	40	34	26	85	65	76	6	5	5	83	83	100	2	2	2	100	100	100
73	16	16	15	100	94	94	3	3	3	100	100	100	1	1	1	100	100	100
74	30	31	17	103	57	55	4	4	2	100	50	50	3	2	2	67	67	100
75	52	48	47	92	90	98	6	6	6	100	100	100	1	1	1	100	100	100
76	52	51	27	98	52	53	3	3	1	100	33	33	1	1	0	100	0	0
77	52	47	43	90	83	91	5	5	5	100	100	100	0	0	0	NA	NA	NA
78	52	47	31	90	60	66	5	5	5	100	100	100	0	0	0	NA	NA	NA
79	52	48	12	92	23	25	5	5	2	100	40	40	1	1	0	100	0	0
80	52	47	46	90	88	98	8	8	8	100	100	100	0	0	0	NA	NA	NA
81	32	27	14	84	44	52	3	2	1	67	33	50	2	0	0	0	0	NA
82	52	51	45	98	87	88	6	6	5	100	83	83	1	1	1	100	100	100
83	52	47	47	90	90	100	6	6	6	100	100	100	0	0	0	NA	NA	NA
84	35	30	29	86	83	97	5	4	4	80	80	100	2	1	1	50	50	100
85	52	43	42	83	81	98	7	7	7	100	100	100	2	1	1	50	50	100
86	52	46	44	88	85	96	9	9	9	100	100	100	0	0	0	NA	NA	NA
87	52	47	40	90	77	85	9	8	8	89	89	100	7	5	5	71	71	100
88	43	34	33	79	77	97	1	1	1	100	100	100	0	0	0	NA	NA	NA
89	52	52	32	100	62	62	7	7	3	100	43	43	1	1	0	100	0	0
90	52	47	42	90	81	89	7	7	7	100	100	100	0	0	0	NA	NA	NA
91	52	42	35	81	67	83	6	6	6	100	100	100	2	2	2	100	100	100
92	52	47	46	90	88	98	8	8	8	100	100	100	3	2	2	67	67	100
93	7	6	6	86	86	100	0	0	0	NA	NA	NA	0	0	0	NA	NA	NA
94	34	29	10	85	29	34	4	3	2	75	50	67	0	0	0	NA	NA	NA
95	30	26	24	87	80	92	5	5	4	100	80	80	3	2	1	67	33	50
96	52	47	45	90	87	96	6	6	6	100	100	100	0	0	0	NA	NA	NA
97	52	46	30	88	58	65	5	5	3	100	60	60	2	2	1	100	50	50
98	52	47	19	90	37	40	4	4	3	100	75	75	1	1	0	100	0	0
99	24	24	15	100	63	63	3	3	3	100	100	100	1	1	0	100	0	0
100	34	29	21	85	62	72	3	2	2	67	67	100	1	0	0	0	0	NA
101	39	34	11	87	28	32	4	4	1	100	25	25	0	0	0	NA	NA	NA
102	36	30	29	83	81	97	1	1	1	100	100	100	0	0	0	NA	NA	NA
103	1	1	1	100	100	100	0	0	0	NA	NA	NA	0	0	0	NA	NA	NA
104	52	51	28	98	54	55	9	9	9	100	100	100	1	1	1	100	100	100
105	52	47	42	90	81	89	9	8	8	89	89	100	1	0	0	0	0	NA
106	52	47	45	90	87	96	9	8	8	89	89	100	0	0	0	NA	NA	NA
107	52	52	5	100	10	10	7	7	1	100	14	14	5	5	1	100	20	20
108	52	46	45	88	87	98	7	7	7	100	100	100	0	0	0	NA	NA	NA
109	52	47	37	90	71	79	6	6	5	100	83	83	1	1	1	100	100	100
110	44	35	33	80	75	94	5	5	5	100	100	100	3	2	2	67	67	100
111	52	48	47	92	90	98	8	8	8	100	100	100	3	1	1	33	33	100
112	52	52	36	100	69	69	8	8	5	100	63	63	1	1	1	100	100	100
113	40	34	20	85	50	59	5	4	3	80	60	75	0	0	0	NA	NA	NA
114	52	46	36	88	69	78	5	5	5	100	100	100	1	1	1	100	100	100
115	52	47	46	90	88	98	8	7	7	88	88	100	1	0	0	0	0	NA
116	8	8	8	100	100	100	1	1	1	100	100	100	0	0	0	NA	NA	NA
117	52	47	24	90	46	51	5	4	4	80	80	100	0	0	0	NA	NA	NA
118	33	31	29	94	88	94	4	4	4	100	100	100	1	1	1	100	100	100
119	52	47	29	90	56	62	6	5	3	83	50	60	0	0	0	NA	NA	NA
120	32	32	28	100	88	88	2	2	2	100	100	100	1	1	1	100	100	100
121	52	46	45	88	87	98	7	7	7	100	100	100	0	0	0	NA	NA	NA
122	52	47	38	90	73	81	7	7	6	100	86	86	5	2	1	40	20	50
123	52	46	43	88	83	93	6	6	6	100	100	100	4	3	3	75	75	100
124	52	47	13	90	25	28	9	8	5	89	56	63	2	2	2	100	100	100
125	52	47	16	90	31	34	6	5	3	83	50	60	2	2	2	100	100	100
126	11	11	10	100	91	91	2	2	2	100	100	100	0	0	0	NA	NA	NA
127	36	36	10	100	28	28	4	4	3	100	75	75	3	3	0	100	0	0
128	42	38	34	90	81	89	6	5	4	83	67	80	1	0	0	0	0	NA
129	52	47	43	90	83	91	8	7	7	88	88	100	1	1	1	100	100	100
130	13	13	11	100	85	85	1	1	1	100	100	100	1	1	1	100	100	100
131	52	46	40	88	77	87	6	5	5	83	83	100	1	0	0	0	0	NA
132	18	18	8	100	44	44	2	2	2	100	100	100	1	1	1	100	100	100
133	52	48	21	92	40	44	3	3	2	100	67	67	0	0	0	NA	NA	NA
134	52	46	30	88	58	65	7	6	6	86	86	100	0	0	0	NA	NA	NA
135	12	11	8	92	67	73	2	2	2	100	100	100	1	1	1	100	100	100
136	52	45	38	87	73	84	9	8	8	89	89	100	0	0	0	NA	NA	NA
137	52	47	27	90	52	57	10	9	5	90	50	56	0	0	0	NA	NA	NA
138	52	42	34	81	65	81	7	6	6	86	86	100	0	0	0	NA	NA	NA
139	20	20	19	100	95	95	1	1	1	100	100	100	1	1	1	100	100	100
140	52	47	40	90	77	85	7	7	7	100	100	100	2	2	2	100	100	100
141	7	6	6	86	86	100	1	1	1	100	100	100	1	1	1	100	100	100
142	52	47	39	90	75	83	5	4	4	80	80	100	2	1	1	50	50	100
143	23	19	10	83	43	53	5	5	4	100	80	80	0	0	0	NA	NA	NA
144	52	47	42	90	81	89	5	4	4	80	80	100	0	0	0	NA	NA	NA
145	52	47	26	90	50	55	6	5	4	83	67	80	2	1	1	50	50	100
146	10	10	9	100	90	90	3	2	2	67	67	100	1	0	0	0	0	NA
147	52	47	26	90	50	55	10	9	5	90	50	56	2	2	0	100	0	0
148	52	47	46	90	88	98	7	6	6	86	86	100	3	3	3	100	100	100
149	30	26	10	87	33	38	3	3	2	100	67	67	3	3	2	100	67	67
150	52	47	39	90	75	83	6	5	4	83	67	80	1	1	1	100	100	100
151	52	47	29	90	56	62	7	6	6	86	86	100	1	1	1	100	100	100
152	48	40	39	83	81	98	4	4	4	100	100	100	1	1	1	100	100	100
153	52	47	8	90	15	17	5	4	2	80	40	50	3	2	0	67	0	0
154	52	47	38	90	73	81	8	7	7	88	88	100	0	0	0	NA	NA	NA
155	52	46	45	88	87	98	4	3	3	75	75	100	3	2	2	67	67	100
156	52	47	46	90	88	98	7	6	6	86	86	100	0	0	0	NA	NA	NA
157	52	43	39	83	75	91	4	4	4	100	100	100	0	0	0	NA	NA	NA
158	52	47	21	90	40	45	8	6	5	75	63	83	4	2	1	50	25	50
159	45	39	16	87	36	41	6	5	2	83	33	40	5	4	2	80	40	50
160	52	46	44	88	85	96	6	6	6	100	100	100	4	3	3	75	75	100
161	49	48	26	98	53	54	6	6	3	100	50	50	0	0	0	NA	NA	NA
162	52	47	24	90	46	51	6	5	4	83	67	80	4	2	2	50	50	100
163	49	50	28	102	57	56	6	6	4	100	67	67	2	2	2	100	100	100
164	52	52	4	100	8	8	6	6	1	100	17	17	4	3	0	75	0	0
165	2	2	2	100	100	100	0	0	0	NA	NA	NA	0	0	0	NA	NA	NA
166	52	47	14	90	27	30	8	7	3	88	38	43	4	3	3	75	75	100
167	52	47	28	90	54	60	6	5	2	83	33	40	2	1	0	50	0	0
168	52	47	46	90	88	98	7	6	6	86	86	100	2	1	1	50	50	100
169	39	35	30	90	77	86	6	5	5	83	83	100	3	2	2	67	67	100
170	52	47	44	90	85	94	6	5	4	83	67	80	2	2	1	100	50	50
171	52	47	28	90	54	60	4	3	2	75	50	67	4	3	2	75	50	67
172	52	43	40	83	77	93	7	7	7	100	100	100	0	0	0	NA	NA	NA
173	52	43	42	83	81	98	7	5	5	71	71	100	1	1	1	100	100	100
174	52	44	14	85	27	32	8	6	3	75	38	50	1	1	0	100	0	0
175	5	4	4	80	80	100	1	1	1	100	100	100	0	0	0	NA	NA	NA
176	36	35	8	97	22	23	5	5	1	100	20	20	2	2	0	100	0	0
177	49	41	25	84	51	61	4	3	3	75	75	100	1	0	0	0	0	NA
178	52	46	45	88	87	98	7	6	6	86	86	100	0	0	0	NA	NA	NA
179	52	47	35	90	67	74	7	6	4	86	57	67	2	2	1	100	50	50
180	49	43	16	88	33	37	6	6	4	100	67	67	0	0	0	NA	NA	NA
181	52	47	37	90	71	79	4	4	3	100	75	75	2	1	0	50	0	0
182	52	52	32	100	62	62	6	6	5	100	83	83	1	1	1	100	100	100
183	4	3	3	75	75	100	1	1	1	100	100	100	0	0	0	NA	NA	NA
184	43	39	37	91	86	95	4	3	3	75	75	100	2	1	1	50	50	100
185	52	49	29	94	56	59	5	4	3	80	60	75	2	1	1	50	50	100
186	52	52	50	100	96	96	6	6	6	100	100	100	1	1	1	100	100	100
187	52	44	41	85	79	93	6	5	5	83	83	100	2	2	2	100	100	100
188	30	30	25	100	83	83	5	5	4	100	80	80	1	1	1	100	100	100
189	52	47	41	90	79	87	7	7	7	100	100	100	0	0	0	NA	NA	NA
190	52	47	4	90	8	9	3	3	1	100	33	33	2	2	0	100	0	0
191	6	6	5	100	83	83	1	1	1	100	100	100	0	0	0	NA	NA	NA
192	52	47	46	90	88	98	6	5	5	83	83	100	0	0	0	NA	NA	NA
193	52	47	45	90	87	96	7	7	7	100	100	100	0	0	0	NA	NA	NA
194	52	47	44	90	85	94	8	7	7	88	88	100	0	0	0	NA	NA	NA
195	52	42	37	81	71	88	5	4	4	80	80	100	4	3	3	75	75	100
196	52	47	44	90	85	94	4	3	3	75	75	100	4	3	3	75	75	100
197	41	36	34	88	83	94	6	4	4	67	67	100	1	0	0	0	0	NA
198	7	7	5	100	71	71	1	1	1	100	100	100	1	1	1	100	100	100
199	8	6	5	75	63	83	1	1	1	100	100	100	1	1	1	100	100	100
200	52	47	19	90	37	40	7	6	5	86	71	83	1	1	1	100	100	100
201	52	47	44	90	85	94	4	3	3	75	75	100	2	1	1	50	50	100
202	52	47	43	90	83	91	7	6	6	86	86	100	0	0	0	NA	NA	NA
203	52	47	46	90	88	98	6	6	6	100	100	100	1	1	1	100	100	100
204	52	52	42	100	81	81	6	6	5	100	83	83	0	0	0	NA	NA	NA
205	52	47	39	90	75	83	5	5	4	100	80	80	2	2	2	100	100	100
206	40	34	34	85	85	100	7	6	6	86	86	100	0	0	0	NA	NA	NA
207	52	52	23	100	44	44	5	5	1	100	20	20	0	0	0	NA	NA	NA
208	52	47	25	90	48	53	7	7	4	100	57	57	1	1	0	100	0	0
209	41	35	23	85	56	66	5	4	3	80	60	75	2	2	2	100	100	100
210	52	46	18	88	35	39	3	2	2	67	67	100	1	0	0	0	0	NA
211	36	30	11	83	31	37	6	6	4	100	67	67	2	2	0	100	0	0
212	52	51	24	98	46	47	6	5	2	83	33	40	2	1	0	50	0	0
213	33	27	26	82	79	96	3	2	2	67	67	100	2	1	1	50	50	100
214	45	39	34	87	76	87	3	2	2	67	67	100	0	0	0	NA	NA	NA
215	49	39	36	80	73	92	5	5	5	100	100	100	0	0	0	NA	NA	NA
216	40	34	13	85	33	38	2	2	1	100	50	50	0	0	0	NA	NA	NA
217	29	20	16	69	55	80	2	2	1	100	50	50	1	1	1	100	100	100
218	52	48	46	92	88	96	6	5	5	83	83	100	0	0	0	NA	NA	NA
219	49	42	23	86	47	55	4	4	2	100	50	50	1	1	1	100	100	100
220	13	11	10	85	77	91	1	1	1	100	100	100	1	1	1	100	100	100
221	44	41	41	93	93	100	4	4	4	100	100	100	0	0	0	NA	NA	NA
222	52	46	35	88	67	76	8	6	6	75	75	100	0	0	0	NA	NA	NA
223	52	46	43	88	83	93	6	5	5	83	83	100	0	0	0	NA	NA	NA
224	5	5	4	100	80	80	1	1	1	100	100	100	1	1	1	100	100	100
225	6	4	4	67	67	100	1	1	1	100	100	100	1	1	1	100	100	100
226	52	44	31	85	60	70	7	7	7	100	100	100	0	0	0	NA	NA	NA
227	52	43	41	83	79	95	5	4	4	80	80	100	2	1	1	50	50	100
228	52	45	44	87	85	98	4	4	4	100	100	100	0	0	0	NA	NA	NA
229	52	44	30	85	58	68	6	5	4	83	67	80	1	1	0	100	0	0
230	52	45	44	87	85	98	5	5	5	100	100	100	3	2	2	67	67	100
231	52	43	38	83	73	88	5	4	4	80	80	100	1	1	1	100	100	100
232	5	5	4	100	80	80	1	1	1	100	100	100	0	0	0	NA	NA	NA
233	52	50	8	96	15	16	6	6	2	100	33	33	3	2	1	67	33	50
234	52	43	40	83	77	93	5	4	4	80	80	100	4	3	3	75	75	100
235	52	43	40	83	77	93	7	6	6	86	86	100	0	0	0	NA	NA	NA
236	52	45	35	87	67	78	6	5	4	83	67	80	0	0	0	NA	NA	NA
237	52	45	43	87	83	96	5	4	4	80	80	100	1	0	0	0	0	NA
238	52	45	12	87	23	27	7	6	3	86	43	50	2	2	1	100	50	50
239	20	19	17	95	85	89	3	3	3	100	100	100	3	2	2	67	67	100
240	52	50	48	96	92	96	5	4	4	80	80	100	2	2	2	100	100	100
241	31	23	22	74	71	96	8	7	7	88	88	100	0	0	0	NA	NA	NA
242	48	42	40	88	83	95	5	5	5	100	100	100	0	0	0	NA	NA	NA
243	52	45	27	87	52	60	4	4	3	100	75	75	1	1	0	100	0	0
244	52	45	14	87	27	31	5	4	2	80	40	50	0	0	0	NA	NA	NA
245	52	45	29	87	56	64	6	5	5	83	83	100	2	1	1	50	50	100
246	52	45	42	87	81	93	6	6	6	100	100	100	1	1	1	100	100	100
247	19	19	18	100	95	95	2	2	2	100	100	100	0	0	0	NA	NA	NA
248	52	41	34	79	65	83	5	4	3	80	60	75	0	0	0	NA	NA	NA
249	52	45	34	87	65	76	5	4	3	80	60	75	1	0	0	0	0	NA
250	7	6	5	86	71	83	1	1	1	100	100	100	1	1	1	100	100	100
251	18	17	16	94	89	94	4	4	0	100	0	0	2	2	1	100	50	50
252	52	50	48	96	92	96	7	7	7	100	100	100	3	3	3	100	100	100
253	48	42	38	88	79	90	5	5	5	100	100	100	0	0	0	NA	NA	NA
254	12	12	11	100	92	92	1	1	1	100	100	100	1	1	1	100	100	100
255	52	44	40	85	77	91	7	6	6	86	86	100	0	0	0	NA	NA	NA
256	52	45	38	87	73	84	6	6	6	100	100	100	2	2	2	100	100	100
257	52	45	42	87	81	93	5	5	5	100	100	100	0	0	0	NA	NA	NA
258	30	25	11	83	37	44	4	2	1	50	25	50	2	0	0	0	0	NA
259	7	8	3	114	43	38	1	1	1	100	100	100	0	0	0	NA	NA	NA
260	52	45	15	87	29	33	6	5	3	83	50	60	4	3	1	75	25	33
261	11	11	7	100	64	64	1	1	1	100	100	100	1	1	1	100	100	100
262	52	45	20	87	38	44	6	6	5	100	83	83	5	4	3	80	60	75
263	52	45	44	87	85	98	6	6	6	100	100	100	0	0	0	NA	NA	NA
264	4	3	2	75	50	67	1	1	1	100	100	100	1	0	0	0	0	NA
265	52	50	47	96	90	94	6	6	6	100	100	100	2	2	2	100	100	100
266	52	46	44	88	85	96	6	6	6	100	100	100	0	0	0	NA	NA	NA
267	4	2	2	50	50	100	1	1	1	100	100	100	1	0	0	0	0	NA
268	52	47	46	90	88	98	5	5	5	100	100	100	0	0	0	NA	NA	NA
269	52	45	36	87	69	80	5	5	5	100	100	100	2	2	2	100	100	100
270	44	42	40	95	91	95	6	5	5	83	83	100	3	2	2	67	67	100
271	4	3	2	75	50	67	1	1	1	100	100	100	0	0	0	NA	NA	NA
272	52	43	41	83	79	95	5	5	5	100	100	100	5	4	4	80	80	100
273	52	50	23	96	44	46	6	6	4	100	67	67	2	2	1	100	50	50
274	52	43	35	83	67	81	7	6	5	86	71	83	2	1	1	50	50	100
275	48	41	41	85	85	100	5	5	5	100	100	100	2	1	1	50	50	100
276	52	46	40	88	77	87	8	7	6	88	75	86	0	0	0	NA	NA	NA
277	52	50	49	96	94	98	5	5	5	100	100	100	0	0	0	NA	NA	NA
278	17	16	15	94	88	94	2	2	2	100	100	100	2	2	2	100	100	100
279	52	43	42	83	81	98	5	3	3	60	60	100	0	0	0	NA	NA	NA
280	52	45	13	87	25	29	7	6	2	86	29	33	2	1	0	50	0	0
281	52	45	44	87	85	98	6	5	5	83	83	100	3	2	2	67	67	100
282	52	43	42	83	81	98	4	4	4	100	100	100	1	1	1	100	100	100
283	52	45	44	87	85	98	5	5	5	100	100	100	0	0	0	NA	NA	NA
284	52	45	39	87	75	87	5	5	5	100	100	100	1	0	0	0	0	NA
285	4	3	3	75	75	100	1	1	1	100	100	100	1	0	0	0	0	NA
286	34	30	2	88	6	7	5	5	1	100	20	20	3	3	0	100	0	0
287	47	39	39	83	83	100	9	8	8	89	89	100	6	5	5	83	83	100
288	52	45	39	87	75	87	6	6	6	100	100	100	1	1	1	100	100	100
289	52	45	43	87	83	96	7	7	7	100	100	100	0	0	0	NA	NA	NA
290	52	50	6	96	12	12	7	7	1	100	14	14	4	4	0	100	0	0
291	52	45	25	87	48	56	5	5	1	100	20	20	2	2	0	100	0	0
292	52	45	29	87	56	64	6	6	6	100	100	100	3	2	2	67	67	100
293	44	37	25	84	57	68	8	7	6	88	75	86	0	0	0	NA	NA	NA
294	52	45	45	87	87	100	3	3	3	100	100	100	0	0	0	NA	NA	NA
295	42	40	2	95	5	5	6	5	1	83	17	20	0	0	0	NA	NA	NA
296	5	4	3	80	60	75	8	6	5	75	63	83	0	0	0	NA	NA	NA
297	24	19	10	79	42	53	3	2	2	67	67	100	2	1	1	50	50	100
298	48	41	41	85	85	100	5	5	5	100	100	100	0	0	0	NA	NA	NA
299	11	10	10	91	91	100	2	2	2	100	100	100	1	1	1	100	100	100
300	52	44	43	85	83	98	5	5	5	100	100	100	0	0	0	NA	NA	NA
301	52	45	43	87	83	96	4	4	4	100	100	100	1	1	1	100	100	100
302	44	36	29	82	66	81	9	8	6	89	67	75	2	1	1	50	50	100
303	52	45	43	87	83	96	7	6	6	86	86	100	1	0	0	0	0	NA
304	52	45	20	87	38	44	7	6	2	86	29	33	1	1	0	100	0	0
305	41	32	27	78	66	84	7	6	6	86	86	100	1	0	0	0	0	NA
306	52	45	16	87	31	36	5	4	3	80	60	75	0	0	0	NA	NA	NA
307	52	45	43	87	83	96	6	6	6	100	100	100	2	2	2	100	100	100
308	19	15	15	79	79	100	2	2	2	100	100	100	2	2	2	100	100	100
309	48	40	40	83	83	100	8	7	7	88	88	100	1	1	1	100	100	100
310	52	44	31	85	60	70	8	7	4	88	50	57	2	2	0	100	0	0
311	38	34	33	89	87	97	5	5	5	100	100	100	2	1	1	50	50	100
312	52	43	42	83	81	98	7	6	6	86	86	100	0	0	0	NA	NA	NA
313	52	50	42	96	81	84	6	6	5	100	83	83	0	0	0	NA	NA	NA
314	52	45	13	87	25	29	7	6	4	86	57	67	2	1	0	50	0	0
315	52	45	44	87	85	98	3	3	3	100	100	100	0	0	0	NA	NA	NA
316	52	50	2	96	4	4	4	4	1	100	25	25	1	1	0	100	0	0
317	52	45	42	87	81	93	6	5	5	83	83	100	1	1	1	100	100	100
318	52	45	31	87	60	69	8	7	7	88	88	100	1	1	1	100	100	100
319	52	45	15	87	29	33	6	6	3	100	50	50	3	2	1	67	33	50
320	52	45	23	87	44	51	7	7	6	100	86	86	4	3	1	75	25	33
321	52	45	18	87	35	40	3	3	3	100	100	100	2	2	2	100	100	100
322	52	50	29	96	56	58	10	10	7	100	70	70	2	2	0	100	0	0
323	52	44	25	85	48	57	7	6	4	86	57	67	1	1	1	100	100	100
324	52	45	45	87	87	100	5	5	5	100	100	100	0	0	0	NA	NA	NA
325	52	44	42	85	81	95	5	4	4	80	80	100	1	1	1	100	100	100
326	12	12	9	100	75	75	1	1	0	100	0	0	1	1	1	100	100	100
327	52	45	45	87	87	100	5	4	4	80	80	100	2	2	2	100	100	100
328	52	49	16	94	31	33	7	7	2	100	29	29	3	3	1	100	33	33
329	8	7	7	88	88	100	0	0	0	NA	NA	NA	0	0	0	NA	NA	NA
330	52	49	31	94	60	63	5	5	3	100	60	60	2	2	0	100	0	0
331	52	44	42	85	81	95	6	5	5	83	83	100	0	0	0	NA	NA	NA
332	52	43	37	83	71	86	8	7	7	88	88	100	2	2	2	100	100	100
333	52	44	12	85	23	27	6	5	3	83	50	60	2	2	0	100	0	0
334	48	41	18	85	38	44	4	3	3	75	75	100	1	1	1	100	100	100
335	52	44	44	85	85	100	5	4	4	80	80	100	3	2	2	67	67	100
336	52	44	41	85	79	93	6	5	5	83	83	100	0	0	0	NA	NA	NA
337	12	12	12	100	100	100	1	1	1	100	100	100	1	1	1	100	100	100
338	12	12	11	100	92	92	1	1	1	100	100	100	1	1	1	100	100	100
339	52	50	44	96	85	88	10	9	9	90	90	100	6	6	6	100	100	100
340	52	50	44	96	85	88	5	5	5	100	100	100	0	0	0	NA	NA	NA
341	27	21	19	78	70	90	4	4	4	100	100	100	4	1	1	25	25	100
342	52	44	40	85	77	91	6	5	5	83	83	100	4	3	3	75	75	100
343	52	44	44	85	85	100	6	5	5	83	83	100	2	1	1	50	50	100
344	13	13	4	100	31	31	3	3	1	100	33	33	1	1	1	100	100	100
345	52	44	36	85	69	82	6	6	4	100	67	67	4	4	2	100	50	50
346	52	44	37	85	71	84	5	5	5	100	100	100	4	3	3	75	75	100
347	32	32	32	100	100	100	5	5	5	100	100	100	2	2	2	100	100	100
348	51	49	46	96	90	94	5	5	5	100	100	100	0	0	0	NA	NA	NA
349	52	44	19	85	37	43	7	6	3	86	43	50	1	1	0	100	0	0
350	21	15	13	71	62	87	3	3	3	100	100	100	1	1	0	100	0	0
351	52	44	44	85	85	100	7	6	6	86	86	100	0	0	0	NA	NA	NA
352	52	44	37	85	71	84	6	5	5	83	83	100	0	0	0	NA	NA	NA
353	52	45	29	87	56	64	9	8	7	89	78	88	1	1	0	100	0	0
354	10	8	8	80	80	100	2	2	2	100	100	100	1	1	1	100	100	100
355	52	51	43	98	83	84	6	6	5	100	83	83	1	1	1	100	100	100
356	52	50	46	96	88	92	3	3	3	100	100	100	2	2	2	100	100	100
357	49	40	30	82	61	75	5	5	5	100	100	100	1	1	1	100	100	100
358	51	43	42	84	82	98	4	4	4	100	100	100	2	1	1	50	50	100
359	52	35	34	67	65	97	9	6	6	67	67	100	2	2	2	100	100	100
360	52	45	37	87	71	82	8	8	7	100	88	88	2	2	2	100	100	100
361	52	50	44	96	85	88	8	8	8	100	100	100	2	2	2	100	100	100
362	52	45	44	87	85	98	11	10	10	91	91	100	0	0	0	NA	NA	NA
363	52	45	39	87	75	87	6	5	5	83	83	100	5	4	4	80	80	100
364	52	45	9	87	17	20	5	4	1	80	20	25	0	0	0	NA	NA	NA
365	52	45	45	87	87	100	6	6	6	100	100	100	1	0	0	0	0	NA
366	52	44	42	85	81	95	5	4	4	80	80	100	3	3	3	100	100	100
367	52	45	29	87	56	64	10	9	8	90	80	89	1	1	0	100	0	0
368	50	42	40	84	80	95	7	7	7	100	100	100	0	0	0	NA	NA	NA
369	52	44	19	85	37	43	7	6	5	86	71	83	0	0	0	NA	NA	NA
370	52	44	40	85	77	91	9	6	5	67	56	83	0	0	0	NA	NA	NA
371	52	49	46	94	88	94	6	6	6	100	100	100	1	1	1	100	100	100
372	52	44	43	85	83	98	4	3	3	75	75	100	0	0	0	NA	NA	NA
373	52	44	42	85	81	95	4	4	4	100	100	100	4	4	4	100	100	100
374	8	8	6	100	75	75	2	2	2	100	100	100	1	0	0	0	0	NA
375	52	45	44	87	85	98	6	5	5	83	83	100	1	1	1	100	100	100
376	40	31	13	78	33	42	3	3	2	100	67	67	2	2	2	100	100	100
377	48	44	36	92	75	82	5	5	4	100	80	80	2	1	1	50	50	100
378	52	44	44	85	85	100	6	5	5	83	83	100	1	0	0	0	0	NA
379	52	44	37	85	71	84	6	5	5	83	83	100	1	1	1	100	100	100
380	52	44	40	85	77	91	7	6	6	86	86	100	3	3	2	100	67	67
381	52	44	35	85	67	80	5	4	4	80	80	100	1	0	0	0	0	NA
382	52	44	31	85	60	70	7	6	5	86	71	83	3	1	1	33	33	100
383	3	3	3	100	100	100	0	0	0	NA	NA	NA	0	0	0	NA	NA	NA
384	52	44	30	85	58	68	9	8	8	89	89	100	2	2	2	100	100	100
385	52	50	50	96	96	100	8	7	7	88	88	100	0	0	0	NA	NA	NA
386	52	45	44	87	85	98	7	6	6	86	86	100	2	1	1	50	50	100
387	52	48	10	92	19	21	10	10	2	100	20	20	3	2	0	67	0	0
388	4	4	3	100	75	75	1	1	1	100	100	100	0	0	0	NA	NA	NA
389	52	44	35	85	67	80	7	6	6	86	86	100	1	1	1	100	100	100
390	52	49	41	94	79	84	1	1	1	100	100	100	1	1	1	100	100	100
391	52	44	35	85	67	80	10	9	9	90	90	100	2	1	0	50	0	0
392	52	44	8	85	15	18	5	3	2	60	40	67	3	2	1	67	33	50
393	48	42	42	88	88	100	4	3	3	75	75	100	0	0	0	NA	NA	NA
394	52	44	44	85	85	100	5	5	5	100	100	100	4	3	3	75	75	100
395	52	44	40	85	77	91	4	3	3	75	75	100	0	0	0	NA	NA	NA
396	52	44	35	85	67	80	5	4	3	80	60	75	1	1	0	100	0	0
397	52	44	42	85	81	95	11	10	10	91	91	100	3	2	2	67	67	100
398	48	41	41	85	85	100	5	4	4	80	80	100	0	0	0	NA	NA	NA
399	52	43	43	83	83	100	6	5	5	83	83	100	0	0	0	NA	NA	NA
400	52	45	24	87	46	53	6	5	1	83	17	20	0	0	0	NA	NA	NA
401	52	49	7	94	13	14	6	6	1	100	17	17	3	3	1	100	33	33
402	52	49	42	94	81	86	6	6	6	100	100	100	6	6	5	100	83	83
403	52	44	44	85	85	100	6	5	5	83	83	100	0	0	0	NA	NA	NA
404	21	22	11	105	52	50	4	4	3	100	75	75	2	1	1	50	50	100
405	9	9	3	100	33	33	2	2	1	100	50	50	1	0	0	0	0	NA
406	52	50	29	96	56	58	8	8	5	100	63	63	3	2	2	67	67	100
407	52	49	37	94	71	76	6	6	5	100	83	83	2	2	2	100	100	100
408	18	17	1	94	6	6	2	2	1	100	50	50	2	2	0	100	0	0
409	12	10	2	83	17	20	1	1	1	100	100	100	1	1	1	100	100	100
410	52	44	32	85	62	73	5	5	5	100	100	100	0	0	0	NA	NA	NA
411	26	20	20	77	77	100	6	5	5	83	83	100	3	1	1	33	33	100
412	13	11	8	85	62	73	2	2	1	100	50	50	2	2	2	100	100	100
413	52	44	42	85	81	95	7	6	6	86	86	100	0	0	0	NA	NA	NA
414	52	44	40	85	77	91	5	5	5	100	100	100	2	1	1	50	50	100
415	52	44	42	85	81	95	6	4	4	67	67	100	1	0	0	0	0	NA
416	52	45	33	87	63	73	6	6	5	100	83	83	5	5	4	100	80	80
417	52	44	42	85	81	95	6	5	5	83	83	100	1	1	1	100	100	100
418	52	44	39	85	75	89	6	5	5	83	83	100	2	2	2	100	100	100
419	12	13	5	108	42	38	1	1	1	100	100	100	1	1	0	100	0	0
420	52	44	36	85	69	82	5	5	5	100	100	100	0	0	0	NA	NA	NA
421	52	44	35	85	67	80	7	6	6	86	86	100	4	4	3	100	75	75
422	52	48	47	92	90	98	6	6	6	100	100	100	1	1	1	100	100	100
423	52	49	47	94	90	96	7	7	7	100	100	100	2	2	2	100	100	100
424	52	44	39	85	75	89	6	5	5	83	83	100	0	0	0	NA	NA	NA
425	52	50	35	96	67	70	9	9	7	100	78	78	3	3	1	100	33	33
426	52	45	45	87	87	100	7	7	7	100	100	100	2	1	1	50	50	100
427	52	49	16	94	31	33	6	6	5	100	83	83	2	2	1	100	50	50
428	52	44	42	85	81	95	6	6	6	100	100	100	1	1	1	100	100	100
429	52	48	23	92	44	48	6	6	5	100	83	83	1	1	1	100	100	100
430	6	6	4	100	67	67	1	0	0	0	0	NA	1	0	0	0	0	NA
431	52	43	35	83	67	81	7	5	4	71	57	80	2	1	1	50	50	100
432	52	45	45	87	87	100	5	3	3	60	60	100	1	0	0	0	0	NA
433	52	43	18	83	35	42	6	5	2	83	33	40	3	2	0	67	0	0
434	24	19	7	79	29	37	3	2	1	67	33	50	2	2	1	100	50	50
435	52	43	17	83	33	40	7	6	3	86	43	50	1	1	0	100	0	0
436	52	48	21	92	40	44	6	6	1	100	17	17	2	2	0	100	0	0
437	52	43	42	83	81	98	6	5	5	83	83	100	0	0	0	NA	NA	NA
438	52	43	36	83	69	84	3	3	2	100	67	67	3	3	2	100	67	67
439	52	43	33	83	63	77	6	5	4	83	67	80	1	1	1	100	100	100
440	52	43	38	83	73	88	7	6	6	86	86	100	0	0	0	NA	NA	NA
441	36	30	29	83	81	97	5	4	4	80	80	100	0	0	0	NA	NA	NA
442	52	43	42	83	81	98	7	6	6	86	86	100	0	0	0	NA	NA	NA
443	52	49	42	94	81	86	6	6	6	100	100	100	0	0	0	NA	NA	NA
444	52	45	45	87	87	100	6	5	5	83	83	100	2	2	2	100	100	100
445	22	17	9	77	41	53	3	2	1	67	33	50	1	1	1	100	100	100
446	52	43	42	83	81	98	9	7	7	78	78	100	0	0	0	NA	NA	NA
447	52	43	43	83	83	100	6	5	5	83	83	100	0	0	0	NA	NA	NA
448	20	14	14	70	70	100	2	2	2	100	100	100	2	2	2	100	100	100
449	52	51	49	98	94	96	9	9	9	100	100	100	3	3	3	100	100	100
450	52	44	28	85	54	64	6	5	4	83	67	80	3	2	0	67	0	0
451	52	44	42	85	81	95	5	4	4	80	80	100	0	0	0	NA	NA	NA
452	52	49	47	94	90	96	5	5	5	100	100	100	0	0	0	NA	NA	NA
453	35	29	12	83	34	41	4	3	1	75	25	33	2	1	0	50	0	0
454	5	5	3	100	60	60	2	1	1	50	50	100	1	0	0	0	0	NA
455	52	49	48	94	92	98	6	6	6	100	100	100	0	0	0	NA	NA	NA
456	52	44	10	85	19	23	6	5	1	83	17	20	0	0	0	NA	NA	NA
457	52	49	45	94	87	92	6	6	6	100	100	100	1	1	1	100	100	100
458	52	49	42	94	81	86	6	5	5	83	83	100	5	4	4	80	80	100
459	52	44	43	85	83	98	6	5	5	83	83	100	0	0	0	NA	NA	NA
460	52	45	42	87	81	93	5	4	4	80	80	100	0	0	0	NA	NA	NA
461	52	44	39	85	75	89	6	5	5	83	83	100	0	0	0	NA	NA	NA
462	52	44	39	85	75	89	6	5	5	83	83	100	2	1	1	50	50	100
463	52	48	44	92	85	92	5	5	5	100	100	100	2	1	1	50	50	100
464	52	47	45	90	87	96	6	6	6	100	100	100	0	0	0	NA	NA	NA
465	52	50	49	96	94	98	6	6	6	100	100	100	0	0	0	NA	NA	NA
466	0	0	0	NA	NA	NA	0	0	0	NA	NA	NA	0	0	0	NA	NA	NA
467	1	0	0	0	0	NA	0	0	0	NA	NA	NA	0	0	0	NA	NA	NA
468	0	0	0	NA	NA	NA	0	0	0	NA	NA	NA	0	0	0	NA	NA	NA
