# Supplementary material for: Looking under the hood of a hybrid two-way texting intervention to improve early retention on antiretroviral therapy in Malawi: an implementation fidelity evaluation
Source: Implement Sci. 2025 Jan 22;20:6. doi: 10.1186/s13012-025-01418-7 (PMC11753095; doi:10.1186/s13012-025-01418-7)
Supplement: Supplementary file 4 — Supplementary Material 4: Additional file 2. Data. [file 13012_2025_1418_MOESM4_ESM.xlsx]

## Sheet: Survival_analysis
participant	failure_event	failure_week	weeks_in_study	survival
Participant 1	0	NA	52	52+
Participant 2	0	NA	52	52+
Participant 3	0	NA	52	52+
Participant 4	0	NA	52	52+
Participant 5	0	NA	52	52+
Participant 6	0	NA	52	52+
Participant 7	0	NA	52	52+
Participant 8	0	NA	52	52+
Participant 9	0	NA	52	52+
Participant 10	0	NA	52	52+
Participant 11	0	NA	52	52+
Participant 12	0	NA	52	52+
Participant 13	0	NA	52	52+
Participant 14	0	NA	52	52+
Participant 15	0	NA	52	52+
Participant 16	0	NA	52	52+
Participant 17	0	NA	52	52+
Participant 18	0	NA	52	52+
Participant 19	0	NA	52	52+
Participant 20	0	NA	52	52+
Participant 21	0	NA	52	52+
Participant 22	0	NA	52	52+
Participant 23	0	NA	52	52+
Participant 24	0	NA	52	52+
Participant 25	0	NA	52	52+
Participant 26	0	NA	52	52+
Participant 27	0	NA	52	52+
Participant 28	0	NA	52	52+
Participant 29	0	NA	51	51+
Participant 30	0	NA	52	52+
Participant 31	0	NA	52	52+
Participant 32	0	NA	52	52+
Participant 33	1	27	52	27
Participant 34	0	NA	52	52+
Participant 35	0	NA	52	52+
Participant 36	0	NA	52	52+
Participant 37	0	NA	52	52+
Participant 38	0	NA	52	52+
Participant 39	0	NA	52	52+
Participant 40	0	NA	52	52+
Participant 41	0	NA	52	52+
Participant 42	0	NA	52	52+
Participant 43	0	NA	52	52+
Participant 44	0	NA	52	52+
Participant 45	0	NA	52	52+
Participant 46	0	NA	52	52+
Participant 47	0	NA	52	52+
Participant 48	0	NA	52	52+
Participant 49	0	NA	52	52+
Participant 50	0	NA	52	52+
Participant 51	0	NA	52	52+
Participant 52	1	7	52	7
Participant 53	0	NA	52	52+
Participant 54	0	NA	52	52+
Participant 55	0	NA	52	52+
Participant 56	0	NA	52	52+
Participant 57	0	NA	52	52+
Participant 58	0	NA	52	52+
Participant 59	0	NA	52	52+
Participant 60	0	NA	52	52+
Participant 61	0	NA	52	52+
Participant 62	0	NA	52	52+
Participant 63	0	NA	52	52+
Participant 64	1	24	52	24
Participant 65	1	14	52	14
Participant 66	0	NA	52	52+
Participant 67	0	NA	52	52+
Participant 68	0	NA	52	52+
Participant 69	0	NA	52	52+
Participant 70	0	NA	52	52+
Participant 71	0	NA	52	52+
Participant 72	0	NA	52	52+
Participant 73	0	NA	52	52+
Participant 74	0	NA	52	52+
Participant 75	0	NA	52	52+
Participant 76	0	NA	52	52+
Participant 77	1	13	52	13
Participant 78	0	NA	52	52+
Participant 79	0	NA	52	52+
Participant 80	0	NA	52	52+
Participant 81	0	NA	52	52+
Participant 82	0	NA	52	52+
Participant 83	0	NA	52	52+
Participant 84	0	NA	52	52+
Participant 85	0	NA	52	52+
Participant 86	0	NA	52	52+
Participant 87	0	NA	52	52+
Participant 88	1	3	52	3
Participant 89	0	NA	52	52+
Participant 90	0	NA	52	52+
Participant 91	0	NA	52	52+
Participant 92	0	NA	52	52+
Participant 93	0	NA	52	52+
Participant 94	0	NA	52	52+
Participant 95	0	NA	52	52+
Participant 96	0	NA	52	52+
Participant 97	0	NA	52	52+
Participant 98	0	NA	52	52+
Participant 99	0	NA	52	52+
Participant 100	0	NA	52	52+
Participant 101	1	36	52	36
Participant 102	0	NA	52	52+
Participant 103	0	NA	52	52+
Participant 104	0	NA	52	52+
Participant 105	0	NA	52	52+
Participant 106	0	NA	52	52+
Participant 107	1	50	52	50
Participant 108	0	NA	52	52+
Participant 109	0	NA	52	52+
Participant 110	0	NA	52	52+
Participant 111	0	NA	51	51+
Participant 112	0	NA	52	52+
Participant 113	0	NA	52	52+
Participant 114	0	NA	48	48+
Participant 115	0	NA	52	52+
Participant 116	0	NA	52	52+
Participant 117	0	NA	52	52+
Participant 118	0	NA	52	52+
Participant 119	0	NA	52	52+
Participant 120	0	NA	52	52+
Participant 121	0	NA	52	52+
Participant 122	0	NA	52	52+
Participant 123	0	NA	52	52+
Participant 124	0	NA	52	52+
Participant 125	0	NA	52	52+
Participant 126	0	NA	52	52+
Participant 127	0	NA	52	52+
Participant 128	0	NA	52	52+
Participant 129	0	NA	52	52+
Participant 130	1	9	52	9
Participant 131	0	NA	44	44+
Participant 132	0	NA	52	52+
Participant 133	0	NA	52	52+
Participant 134	0	NA	48	48+
Participant 135	0	NA	48	48+
Participant 136	0	NA	52	52+
Participant 137	1	49	52	49
Participant 138	0	NA	48	48+
Participant 139	0	NA	52	52+
Participant 140	0	NA	52	52+
Participant 141	0	NA	52	52+
Participant 142	0	NA	52	52+
Participant 143	0	NA	52	52+
Participant 144	0	NA	52	52+
Participant 145	0	NA	52	52+
Participant 146	0	NA	48	48+
Participant 147	1	30	52	30
Participant 148	0	NA	44	44+
Participant 149	1	25	52	25
Participant 150	0	NA	48	48+
Participant 151	0	NA	52	52+
Participant 152	0	NA	50	50+
Participant 153	0	NA	52	52+
Participant 154	0	NA	52	52+
Participant 155	0	NA	52	52+
Participant 156	0	NA	52	52+
Participant 157	0	NA	49	49+
Participant 158	0	NA	52	52+
Participant 159	0	NA	52	52+
Participant 160	1	43	52	43
Participant 161	0	NA	48	48+
Participant 162	0	NA	52	52+
Participant 163	0	NA	52	52+
Participant 164	0	NA	52	52+
Participant 165	0	NA	47	47+
Participant 166	1	6	52	6
Participant 167	0	NA	52	52+
Participant 168	0	NA	52	52+
Participant 169	1	49	52	49
Participant 170	0	NA	52	52+
Participant 171	0	NA	52	52+
Participant 172	0	NA	52	52+
Participant 173	1	37	52	37
Participant 174	1	49	52	49
Participant 175	0	NA	52	52+
Participant 176	0	NA	52	52+
Participant 177	0	NA	48	48+
Participant 178	1	5	52	5
Participant 179	1	26	52	26
Participant 180	0	NA	52	52+
Participant 181	0	NA	52	52+
Participant 182	1	20	52	20
Participant 183	1	7	52	7
Participant 184	0	NA	43	43+
Participant 185	0	NA	52	52+
Participant 186	0	NA	52	52+
Participant 187	0	NA	52	52+
Participant 188	0	NA	52	52+
Participant 189	1	1	52	1
Participant 190	1	45	52	45
Participant 191	0	NA	52	52+
Participant 192	0	NA	52	52+
Participant 193	1	7	52	7
Participant 194	1	38	52	38
Participant 195	0	NA	49	49+
Participant 196	1	41	52	41
Participant 197	1	23	52	23
Participant 198	1	42	48	42
Participant 199	1	14	52	14
Participant 200	1	12	52	12
Participant 201	1	43	52	43
Participant 202	0	NA	52	52+
Participant 203	1	7	52	7
Participant 204	1	33	52	33
Participant 205	1	33	52	33
Participant 206	1	16	52	16
Participant 207	1	1	52	1
Participant 208	1	25	52	25
Participant 209	0	NA	52	52+
Participant 210	1	26	52	26
Participant 211	1	39	52	39
Participant 212	1	38	52	38
Participant 213	1	13	52	13
Participant 214	0	NA	36	36+
Participant 215	0	NA	42	42+
Participant 216	0	NA	52	52+
Participant 217	0	NA	41	41+
Participant 218	0	NA	40	40+
Participant 219	0	NA	45	45+
Participant 220	1	28	52	28
Participant 221	1	11	52	11
Participant 222	0	NA	52	52+
Participant 223	0	NA	43	43+
Participant 224	0	NA	44	44+
Participant 225	0	NA	38	38+
Participant 226	1	14	52	14
Participant 227	1	13	52	13
Participant 228	1	26	52	26
Participant 229	1	16	52	16
Participant 230	1	18	52	18
Participant 231	0	NA	32	32+
Participant 232	1	27	52	27
Participant 233	0	NA	39	39+
Participant 234	1	37	52	37
Participant 235	1	1	52	1
Participant 236	1	46	52	46
Participant 237	1	4	52	4
Participant 238	1	13	52	13
Participant 239	1	8	52	8
Participant 240	1	4	52	4
Participant 241	1	6	52	6
Participant 242	1	24	52	24
Participant 243	0	NA	39	39+
Participant 244	1	2	52	2
Participant 245	0	NA	49	49+
Participant 246	1	30	52	30
Participant 247	0	NA	35	35+
Participant 248	0	NA	36	36+
Participant 249	0	NA	35	35+
Participant 250	0	NA	36	36+
Participant 251	0	NA	33	33+
Participant 252	1	4	52	4
Participant 253	1	2	52	2
Participant 254	1	1	52	1
Participant 255	1	1	52	1
Participant 256	1	6	52	6
Participant 257	1	24	44	24
Participant 258	1	4	52	4
Participant 259	1	34	52	34
Participant 260	1	43	52	43
Participant 261	1	1	52	1
Participant 262	0	NA	36	36+
Participant 263	0	NA	36	36+
Participant 264	1	38	52	38
Participant 265	1	1	32	1
Participant 266	1	4	49	4
Participant 267	1	7	52	7
Participant 268	1	9	52	9
Participant 269	1	38	52	38
Participant 270	0	NA	35	35+
Participant 271	0	NA	32	32+
Participant 272	1	11	52	11
Participant 273	1	36	52	36
Participant 274	0	NA	41	41+
Participant 275	0	NA	28	28+
Participant 276	0	NA	32	32+
Participant 277	1	1	52	1
Participant 278	0	NA	35	35+
Participant 279	0	NA	40	40+
Participant 280	1	2	52	2
Participant 281	1	34	52	34
Participant 282	1	18	52	18
Participant 283	1	6	49	6
Participant 284	0	NA	33	33+
Participant 285	1	32	52	32
Participant 286	0	NA	31	31+
Participant 287	1	31	49	31
Participant 288	1	21	30	21
Participant 289	1	30	52	30
Participant 290	1	8	52	8
Participant 291	1	28	44	28
Participant 292	1	10	52	10
Participant 293	0	NA	30	30+
Participant 294	0	NA	30	30+
Participant 295	1	20	52	20
Participant 296	1	6	52	6
Participant 297	1	1	52	1
Participant 298	1	1	52	1
Participant 299	0	NA	31	31+
Participant 300	0	NA	28	28+
Participant 301	0	NA	32	32+
Participant 302	0	NA	30	30+
Participant 303	0	NA	31	31+
Participant 304	1	1	36	1
Participant 305	1	19	34	19
Participant 306	1	2	52	2
Participant 307	1	21	41	21
Participant 308	1	32	49	32
Participant 309	1	28	52	28
Participant 310	1	22	52	22
Participant 311	1	1	52	1
Participant 312	0	NA	29	29+
Participant 313	0	NA	29	29+
Participant 314	0	NA	28	28+
Participant 315	1	7	32	7
Participant 316	0	NA	31	31+
Participant 317	1	6	36	6
Participant 318	0	NA	31	31+
Participant 319	1	1	34	1
Participant 320	1	14	52	14
Participant 321	1	1	52	1
Participant 322	0	NA	27	27+
Participant 323	0	NA	32	32+
Participant 324	0	NA	27	27+
Participant 325	1	28	40	28
Participant 326	1	22	52	22
Participant 327	1	2	52	2
Participant 328	1	4	52	4
Participant 329	0	NA	26	26+
Participant 330	0	NA	27	27+
Participant 331	0	NA	27	27+
Participant 332	1	27	34	27
Participant 333	0	NA	25	25+
Participant 334	1	22	52	22
Participant 335	0	NA	20	20+
Participant 336	1	29	52	29
Participant 337	0	NA	27	27+
Participant 338	1	10	52	10
Participant 339	1	27	52	27
Participant 340	0	NA	27	27+
Participant 341	1	29	32	29
Participant 342	1	12	52	12
Participant 343	0	NA	19	19+
Participant 344	1	21	52	21
Participant 345	1	31	48	31
Participant 346	1	13	52	13
Participant 347	1	24	28	24
Participant 348	0	NA	20	20+
Participant 349	1	23	52	23
Participant 350	1	1	52	1
Participant 351	1	13	30	13
Participant 352	1	21	52	21
Participant 353	1	9	45	9
Participant 354	1	3	49	3
Participant 355	0	NA	29	29+
Participant 356	0	NA	18	18+
Participant 357	1	1	52	1
Participant 358	1	8	52	8
Participant 359	1	21	52	21
Participant 360	1	14	26	14
Participant 361	0	NA	16	16+
Participant 362	1	17	24	17
Participant 363	1	2	52	2
Participant 364	0	NA	17	17+
Participant 365	0	NA	19	19+
Participant 366	1	21	52	21
Participant 367	1	21	32	21
Participant 368	1	8	52	8
Participant 369	1	30	52	30
Participant 370	1	26	52	26
Participant 371	0	NA	20	20+
Participant 372	0	NA	20	20+
Participant 373	1	1	35	1
Participant 374	1	20	29	20
Participant 375	1	4	52	4
Participant 376	1	16	40	16
Participant 377	1	7	52	7
Participant 378	1	22	52	22
Participant 379	0	NA	21	21+
Participant 380	1	25	40	25
Participant 381	1	12	52	12
Participant 382	1	17	52	17
Participant 383	1	19	52	19
Participant 384	0	NA	12	12+
Participant 385	1	22	35	22
Participant 386	0	NA	14	14+
Participant 387	1	3	39	3
Participant 388	0	NA	13	13+
Participant 389	1	13	36	13
Participant 390	0	NA	12	12+
Participant 391	1	11	30	11
Participant 392	0	NA	12	12+
Participant 393	1	5	21	5
Participant 394	1	16	28	16
Participant 395	0	NA	10	10+
Participant 396	1	17	34	17
Participant 397	0	NA	11	11+
Participant 398	1	9	36	9
Participant 399	1	16	23	16
Participant 400	1	2	30	2
Participant 401	0	NA	13	13+
Participant 402	1	18	24	18
Participant 403	0	NA	11	11+
Participant 404	1	16	52	16
Participant 405	1	12	52	12
Participant 406	0	NA	9	9+
Participant 407	0	NA	10	10+
Participant 408	1	3	12	3
Participant 409	1	8	52	8
Participant 410	1	14	22	14
Participant 411	1	1	44	1
Participant 412	0	NA	8	8+
Participant 413	1	1	18	1
Participant 414	1	9	12	9
Participant 415	1	11	52	11
Participant 416	1	11	36	11
Participant 417	1	2	52	2
Participant 418	0	NA	10	10+
Participant 419	1	15	52	15
Participant 420	1	2	13	2
Participant 421	1	6	11	6
Participant 422	0	NA	8	8+
Participant 423	1	7	52	7
Participant 424	1	16	24	16
Participant 425	0	NA	7	7+
Participant 426	0	NA	7	7+
Participant 427	1	8	52	8
Participant 428	0	NA	8	8+
Participant 429	0	NA	5	5+
Participant 430	1	10	52	10
Participant 431	0	NA	6	6+
Participant 432	0	NA	7	7+
Participant 433	0	NA	8	8+
Participant 434	0	NA	7	7+
Participant 435	1	6	12	6
Participant 436	1	7	30	7
Participant 437	1	8	52	8
Participant 438	0	NA	5	5+
Participant 439	1	5	52	5
Participant 440	0	NA	5	5+
Participant 441	0	NA	6	6+
Participant 442	0	NA	5	5+
Participant 443	1	4	13	4
Participant 444	0	NA	6	6+
Participant 445	1	3	8	3
Participant 446	0	NA	3	3+
Participant 447	0	NA	4	4+
Participant 448	0	NA	7	7+
Participant 449	0	NA	4	4+
Participant 450	0	NA	5	5+
Participant 451	0	NA	3	3+
Participant 452	0	NA	4	4+
Participant 453	1	7	9	7
Participant 454	0	NA	5	5+
Participant 455	0	NA	2	2+
Participant 456	0	NA	4	4+
Participant 457	0	NA	4	4+
Participant 458	0	NA	4	4+
Participant 459	1	4	34	4
Participant 460	1	3	42	3
Participant 461	1	3	52	3
Participant 462	1	2	12	2
Participant 463	0	NA	2	2+
Participant 464	0	NA	1	1+
Participant 465	1	4	18	4
Participant 466	0	NA	NA	NA
Participant 467	0	NA	NA	NA
Participant 468	0	NA	NA	NA

## Sheet: Effect_visit_reminders
participant	visit_rem_sent	visit_rem_delivered	visit_rem_responded	perc_mot_mes_received_div10	attended_on_apt_day
Participant 180	1	1	1	7.11538	0
Participant 180	1	1	0	7.11538	0
Participant 180	1	1	0	7.11538	0
Participant 180	0	0	0	7.11538	0
Participant 180	1	1	0	7.11538	0
Participant 180	1	1	0	7.11538	0
Participant 201	1	1	0	6.73077	1
Participant 201	1	1	0	6.73077	1
Participant 201	1	1	0	6.73077	0
Participant 201	0	0	0	6.73077	0
Participant 201	1	1	0	6.73077	1
Participant 201	1	1	0	6.73077	0
Participant 201	1	0	0	6.73077	0
Participant 228	1	0	0	6.15385	1
Participant 228	1	1	1	6.15385	1
Participant 228	1	1	1	6.15385	1
Participant 228	1	1	0	6.15385	1
Participant 228	1	1	0	6.15385	1
Participant 4	1	1	0	9.42308	1
Participant 4	1	1	0	9.42308	0
Participant 4	1	1	0	9.42308	0
Participant 4	1	1	0	9.42308	0
Participant 4	1	1	0	9.42308	0
Participant 4	1	1	0	9.42308	0
Participant 172	1	1	1	7.30769	1
Participant 172	1	1	1	7.30769	0
Participant 172	0	0	0	7.30769	0
Participant 172	1	1	1	7.30769	1
Participant 172	1	1	1	7.30769	1
Participant 172	1	1	1	7.30769	1
Participant 445	1	1	0	3.75	0
Participant 181	1	1	1	7.11538	1
Participant 181	1	1	1	7.11538	0
Participant 181	1	1	1	7.11538	0
Participant 181	1	1	0	7.11538	0
Participant 181	1	1	1	7.11538	1
Participant 181	1	1	0	7.11538	1
Participant 11	1	1	0	9.03846	1
Participant 11	1	1	0	9.03846	1
Participant 11	1	1	0	9.03846	1
Participant 11	1	0	0	9.03846	1
Participant 11	1	1	0	9.03846	0
Participant 11	1	1	0	9.03846	1
Participant 285	1	1	1	4.80769	0
Participant 285	1	1	0	4.80769	0
Participant 285	0	0	0	4.80769	0
Participant 285	1	1	1	4.80769	0
Participant 285	1	0	0	4.80769	1
Participant 270	1	1	1	7.71429	1
Participant 429	1	1	0	10	NA
Participant 229	1	1	0	6.15385	1
Participant 229	1	1	1	6.15385	1
Participant 229	1	1	0	6.15385	0
Participant 229	1	0	0	6.15385	0
Participant 229	1	0	0	6.15385	1
Participant 229	1	0	0	6.15385	0
Participant 157	0	0	0	7.95918	0
Participant 157	1	1	0	7.95918	0
Participant 157	1	1	0	7.95918	0
Participant 157	1	1	0	7.95918	0
Participant 411	1	0	0	1.81818	0
Participant 411	1	1	0	1.81818	0
Participant 139	1	1	1	7.69231	0
Participant 139	1	1	1	7.69231	1
Participant 139	1	1	0	7.69231	1
Participant 139	1	1	0	7.69231	1
Participant 139	1	1	0	7.69231	1
Participant 158	1	1	1	7.5	1
Participant 158	1	1	1	7.5	1
Participant 158	1	1	1	7.5	0
Participant 158	1	1	1	7.5	0
Participant 158	0	0	0	7.5	0
Participant 158	1	1	0	7.5	0
Participant 158	1	1	1	7.5	0
Participant 158	1	1	1	7.5	0
Participant 322	1	1	0	7.40741	1
Participant 330	1	1	0	7.03704	1
Participant 330	1	1	0	7.03704	1
Participant 330	0	0	0	7.03704	1
Participant 331	1	1	0	7.03704	0
Participant 331	1	1	0	7.03704	1
Participant 331	0	0	0	7.03704	1
Participant 360	1	1	1	5.76923	1
Participant 360	0	0	0	5.76923	1
Participant 340	1	1	1	6.66667	1
Participant 340	0	0	0	6.66667	0
Participant 347	1	1	1	6.07143	1
Participant 299	1	1	0	7.41935	1
Participant 299	1	1	0	7.41935	0
Participant 299	1	1	1	7.41935	1
Participant 394	1	1	0	3.57143	1
Participant 394	1	0	0	3.57143	1
Participant 286	1	1	1	8.06452	0
Participant 286	1	1	1	8.06452	0
Participant 286	1	1	1	8.06452	1
Participant 300	1	1	1	8.21429	0
Participant 300	1	1	1	8.21429	1
Participant 386	1	1	0	7.85714	0
Participant 386	1	1	1	7.85714	1
Participant 341	0	0	0	5.625	0
Participant 341	1	1	0	5.625	0
Participant 341	0	0	0	5.625	0
Participant 323	1	1	1	6.25	1
Participant 323	1	1	1	6.25	1
Participant 312	1	1	1	7.58621	0
Participant 312	1	1	1	7.58621	1
Participant 301	1	1	1	7.1875	1
Participant 301	1	1	0	7.1875	1
Participant 301	1	1	0	7.1875	1
Participant 302	1	1	1	7.66667	0
Participant 302	0	0	0	7.66667	0
Participant 314	1	1	1	7.85714	1
Participant 314	0	0	0	7.85714	0
Participant 314	1	1	0	7.85714	1
Participant 314	1	1	0	7.85714	1
Participant 275	1	1	0	9.28571	1
Participant 275	1	1	1	9.28571	1
Participant 303	0	0	0	7.41935	0
Participant 303	1	1	1	7.41935	0
Participant 303	0	0	0	7.41935	0
Participant 324	1	1	1	7.40741	1
Participant 324	0	0	0	7.40741	1
Participant 247	1	1	1	8.28571	1
Participant 247	1	1	1	8.28571	1
Participant 247	1	1	1	8.28571	0
Participant 214	1	1	0	9.44444	0
Participant 214	1	1	0	9.44444	1
Participant 317	1	1	1	5.83333	1
Participant 317	1	1	0	5.83333	1
Participant 317	1	1	1	5.83333	1
Participant 317	1	1	1	5.83333	1
Participant 263	1	1	1	7.77778	1
Participant 263	1	1	1	7.77778	1
Participant 263	1	1	1	7.77778	1
Participant 372	1	1	1	6.5	0
Participant 372	1	1	0	6.5	1
Participant 372	1	1	0	6.5	1
Participant 332	1	1	0	5.58824	0
Participant 332	1	1	0	5.58824	1
Participant 332	1	1	0	5.58824	1
Participant 333	1	1	0	7.6	1
Participant 333	1	1	1	7.6	1
Participant 333	0	0	0	7.6	0
Participant 304	1	1	0	6.38889	0
Participant 304	1	1	0	6.38889	0
Participant 248	1	1	1	8.05556	0
Participant 248	1	1	0	8.05556	1
Participant 248	0	0	0	8.05556	1
Participant 373	1	0	0	3.71429	0
Participant 373	1	1	0	3.71429	0
Participant 318	1	1	0	6.77419	0
Participant 318	1	1	1	6.77419	1
Participant 318	1	1	0	6.77419	0
Participant 374	1	1	1	4.48276	1
Participant 374	1	1	1	4.48276	0
Participant 374	0	0	0	4.48276	1
Participant 374	0	0	0	4.48276	1
Participant 374	1	1	0	4.48276	0
Participant 374	1	0	0	4.48276	0
Participant 374	1	0	0	4.48276	1
Participant 305	1	1	0	6.76471	0
Participant 305	1	0	0	6.76471	NA
Participant 233	1	1	0	7.94872	1
Participant 233	1	1	1	7.94872	1
Participant 233	0	0	0	7.94872	0
Participant 271	1	1	1	8.4375	0
Participant 271	1	1	1	8.4375	0
Participant 271	0	0	0	8.4375	1
Participant 271	1	1	0	8.4375	1
Participant 271	1	1	0	8.4375	1
Participant 276	1	1	1	8.125	1
Participant 276	1	1	1	8.125	1
Participant 276	0	0	0	8.125	1
Participant 276	1	1	1	8.125	0
Participant 276	1	1	1	8.125	0
Participant 293	1	1	0	8	1
Participant 293	1	1	1	8	1
Participant 293	1	1	1	8	0
Participant 293	0	0	0	8	0
Participant 293	1	1	1	8	1
Participant 1	1	1	0	9.61538	1
Participant 1	1	1	0	9.61538	0
Participant 1	1	1	0	9.61538	1
Participant 1	1	1	0	9.61538	1
Participant 1	1	1	0	9.61538	1
Participant 1	1	1	0	9.61538	0
Participant 277	0	0	0	5	1
Participant 277	1	0	0	5	0
Participant 277	1	0	0	5	0
Participant 277	1	1	0	5	0
Participant 277	1	1	0	5	0
Participant 406	0	0	0	10	1
Participant 406	1	1	0	10	NA
Participant 315	1	1	0	6.875	0
Participant 315	1	0	0	6.875	0
Participant 315	0	0	0	6.875	0
Participant 315	0	0	0	6.875	1
Participant 315	1	1	0	6.875	1
Participant 315	1	1	0	6.875	0
Participant 93	1	1	1	8.26923	1
Participant 93	1	1	1	8.26923	0
Participant 93	1	1	1	8.26923	0
Participant 93	1	1	1	8.26923	0
Participant 93	1	1	1	8.26923	0
Participant 93	1	1	1	8.26923	0
Participant 93	1	1	1	8.26923	0
Participant 192	0	0	0	6.92308	1
Participant 192	1	1	0	6.92308	1
Participant 192	1	1	0	6.92308	0
Participant 192	1	1	1	6.92308	0
Participant 192	1	1	0	6.92308	0
Participant 192	0	0	0	6.92308	0
Participant 192	1	1	1	6.92308	0
Participant 446	0	0	0	10	1
Participant 446	1	1	0	10	1
Participant 446	0	0	0	10	1
Participant 446	1	1	0	10	1
Participant 446	1	1	0	10	0
Participant 446	1	1	0	10	1
Participant 32	1	1	1	8.65385	1
Participant 32	1	1	1	8.65385	1
Participant 32	1	1	1	8.65385	1
Participant 32	1	1	0	8.65385	1
Participant 32	1	1	0	8.65385	0
Participant 32	1	1	1	8.65385	1
Participant 32	1	1	1	8.65385	1
Participant 436	1	1	1	1.33333	1
Participant 436	1	0	0	1.33333	1
Participant 436	1	0	0	1.33333	0
Participant 436	1	0	0	1.33333	NA
Participant 278	1	1	1	7.42857	1
Participant 278	1	1	0	7.42857	1
Participant 278	1	1	0	7.42857	0
Participant 350	1	0	0	3.07692	0
Participant 350	1	1	0	3.07692	0
Participant 350	1	1	0	3.07692	1
Participant 350	1	0	0	3.07692	0
Participant 350	1	1	0	3.07692	1
Participant 350	1	0	0	3.07692	1
Participant 350	1	0	0	3.07692	1
Participant 76	1	1	1	8.26923	1
Participant 76	1	1	0	8.26923	1
Participant 76	1	1	1	8.26923	0
Participant 76	1	1	1	8.26923	1
Participant 76	1	1	0	8.26923	0
Participant 76	1	1	1	8.26923	1
Participant 94	1	1	1	8.07692	1
Participant 94	1	1	1	8.07692	0
Participant 94	1	1	1	8.07692	1
Participant 94	1	1	1	8.07692	0
Participant 94	1	1	1	8.07692	1
Participant 395	1	1	0	10	1
Participant 395	1	1	0	10	1
Participant 128	1	1	1	7.88462	0
Participant 128	1	1	0	7.88462	0
Participant 128	1	1	0	7.88462	1
Participant 128	1	1	0	7.88462	0
Participant 128	1	0	0	7.88462	1
Participant 95	1	1	0	8.07692	0
Participant 95	1	1	1	8.07692	0
Participant 95	1	1	1	8.07692	1
Participant 95	1	1	1	8.07692	0
Participant 95	1	1	0	8.07692	1
Participant 95	1	1	1	8.07692	1
Participant 279	1	1	1	6.5	1
Participant 279	1	1	1	6.5	0
Participant 279	1	1	1	6.5	0
Participant 279	1	1	1	6.5	0
Participant 279	0	0	0	6.5	0
Participant 279	1	1	0	6.5	1
Participant 361	1	1	0	9.375	1
Participant 361	1	1	0	9.375	1
Participant 361	1	1	0	9.375	NA
Participant 351	1	1	1	5.66667	0
Participant 351	1	1	1	5.66667	1
Participant 351	1	0	0	5.66667	0
Participant 351	1	0	0	5.66667	0
Participant 12	1	1	1	9.03846	1
Participant 12	1	1	1	9.03846	1
Participant 12	1	1	1	9.03846	1
Participant 12	1	1	1	9.03846	1
Participant 12	1	1	0	9.03846	0
Participant 12	1	1	1	9.03846	1
Participant 280	1	0	0	5.19231	1
Participant 280	1	1	0	5.19231	1
Participant 280	1	0	0	5.19231	0
Participant 77	1	1	1	8.26923	0
Participant 77	1	1	1	8.26923	1
Participant 77	1	1	1	8.26923	0
Participant 77	1	1	1	8.26923	1
Participant 77	1	1	1	8.26923	1
Participant 234	1	1	1	5.96154	0
Participant 234	1	1	0	5.96154	0
Participant 234	1	1	1	5.96154	1
Participant 234	1	1	0	5.96154	1
Participant 234	1	1	0	5.96154	1
Participant 381	1	1	1	2.30769	1
Participant 381	1	1	0	2.30769	1
Participant 381	1	0	0	2.30769	1
Participant 381	1	0	0	2.30769	0
Participant 381	1	0	0	2.30769	0
Participant 18	1	1	1	8.84615	1
Participant 18	1	1	1	8.84615	1
Participant 18	1	1	0	8.84615	1
Participant 18	1	1	0	8.84615	1
Participant 18	1	1	1	8.84615	1
Participant 18	1	1	1	8.84615	1
Participant 18	1	1	0	8.84615	1
Participant 18	1	1	1	8.84615	1
Participant 367	1	1	1	4.375	1
Participant 367	0	0	0	4.375	0
Participant 367	1	0	0	4.375	0
Participant 33	1	1	0	8.65385	1
Participant 33	1	1	0	8.65385	1
Participant 33	1	1	0	8.65385	0
Participant 33	1	1	0	8.65385	1
Participant 33	1	0	0	8.65385	1
Participant 33	1	1	0	8.65385	1
Participant 13	1	1	1	9.03846	0
Participant 13	1	1	1	9.03846	0
Participant 13	1	1	1	9.03846	0
Participant 13	1	1	1	9.03846	1
Participant 13	1	1	1	9.03846	1
Participant 13	1	1	1	9.03846	1
Participant 249	1	1	1	8.28571	0
Participant 249	1	1	0	8.28571	1
Participant 249	1	1	1	8.28571	1
Participant 249	0	0	0	8.28571	0
Participant 249	1	1	0	8.28571	0
Participant 96	1	1	0	8.07692	0
Participant 96	1	1	1	8.07692	0
Participant 96	1	1	0	8.07692	0
Participant 96	1	1	0	8.07692	0
Participant 96	1	1	0	8.07692	0
Participant 96	1	1	0	8.07692	1
Participant 96	1	1	0	8.07692	0
Participant 50	1	1	1	8.46154	1
Participant 50	1	1	1	8.46154	1
Participant 50	1	1	1	8.46154	1
Participant 50	1	1	1	8.46154	1
Participant 50	1	1	1	8.46154	0
Participant 50	1	1	1	8.46154	1
Participant 50	1	1	0	8.46154	1
Participant 50	1	1	1	8.46154	1
Participant 50	1	1	0	8.46154	1
Participant 140	1	1	0	7.69231	0
Participant 140	1	1	0	7.69231	0
Participant 140	1	1	0	7.69231	0
Participant 140	1	1	0	7.69231	0
Participant 140	1	1	0	7.69231	0
Participant 140	0	0	0	7.69231	0
Participant 140	1	1	0	7.69231	0
Participant 140	1	1	0	7.69231	0
Participant 140	1	1	0	7.69231	0
Participant 223	1	1	0	7.67442	1
Participant 235	1	0	0	6.15385	1
Participant 235	1	0	0	6.15385	1
Participant 235	1	0	0	6.15385	0
Participant 235	1	0	0	6.15385	1
Participant 235	1	1	0	6.15385	0
Participant 235	1	1	0	6.15385	1
Participant 235	1	1	0	6.15385	1
Participant 97	1	1	1	8.07692	1
Participant 97	1	1	1	8.07692	1
Participant 97	1	1	1	8.07692	1
Participant 97	1	1	0	8.07692	1
Participant 97	1	1	1	8.07692	1
Participant 97	1	1	1	8.07692	1
Participant 97	1	1	1	8.07692	1
Participant 202	1	1	1	6.73077	0
Participant 202	1	1	1	6.73077	0
Participant 202	1	1	1	6.73077	0
Participant 202	1	1	0	6.73077	1
Participant 202	1	1	1	6.73077	0
Participant 202	1	1	1	6.73077	0
Participant 19	1	1	1	8.84615	1
Participant 19	1	1	1	8.84615	1
Participant 19	1	1	1	8.84615	0
Participant 19	1	1	0	8.84615	1
Participant 19	1	1	1	8.84615	0
Participant 19	1	1	0	8.84615	1
Participant 19	1	1	1	8.84615	0
Participant 19	1	1	0	8.84615	0
Participant 396	1	1	1	2.94118	1
Participant 396	1	1	0	2.94118	1
Participant 396	0	0	0	2.94118	1
Participant 396	1	0	0	2.94118	1
Participant 294	1	1	1	8	0
Participant 294	1	1	0	8	0
Participant 294	1	0	0	8	0
Participant 294	1	1	1	8	0
Participant 294	1	1	1	8	0
Participant 34	1	1	1	8.65385	0
Participant 34	1	1	1	8.65385	1
Participant 34	1	1	1	8.65385	1
Participant 34	1	1	1	8.65385	1
Participant 34	1	1	1	8.65385	1
Participant 34	1	1	1	8.65385	0
Participant 241	1	0	0	5.76923	1
Participant 241	1	0	0	5.76923	1
Participant 241	1	1	1	5.76923	1
Participant 241	1	1	1	5.76923	0
Participant 241	1	1	0	5.76923	0
Participant 334	1	1	0	3.65385	0
Participant 334	1	1	1	3.65385	0
Participant 334	1	1	1	3.65385	1
Participant 334	1	0	0	3.65385	0
Participant 362	1	1	0	6.25	0
Participant 362	1	1	1	6.25	1
Participant 362	1	1	0	6.25	NA
Participant 319	1	1	1	6.17647	1
Participant 319	0	0	0	6.17647	0
Participant 319	1	1	0	6.17647	1
Participant 387	1	0	0	2.82051	1
Participant 387	1	1	1	2.82051	1
Participant 387	1	0	0	2.82051	1
Participant 387	1	0	0	2.82051	1
Participant 250	1	1	0	8.05556	1
Participant 264	1	1	0	5.38462	1
Participant 264	1	1	0	5.38462	1
Participant 264	1	1	1	5.38462	1
Participant 264	1	1	1	5.38462	1
Participant 264	1	1	0	5.38462	1
Participant 264	1	1	0	5.38462	0
Participant 264	1	1	0	5.38462	1
Participant 264	1	1	0	5.38462	0
Participant 264	1	1	0	5.38462	1
Participant 98	1	1	1	8.07692	1
Participant 98	1	1	1	8.07692	1
Participant 98	1	1	1	8.07692	1
Participant 98	1	1	1	8.07692	1
Participant 98	1	1	1	8.07692	1
Participant 98	1	1	0	8.07692	0
Participant 98	1	1	0	8.07692	1
Participant 98	0	0	0	8.07692	0
Participant 98	1	1	0	8.07692	1
Participant 35	1	1	1	8.65385	1
Participant 35	1	1	1	8.65385	1
Participant 35	1	1	0	8.65385	1
Participant 35	1	1	0	8.65385	1
Participant 35	1	1	1	8.65385	1
Participant 35	1	1	0	8.65385	1
Participant 35	0	0	0	8.65385	1
Participant 35	1	1	0	8.65385	1
Participant 35	1	1	1	8.65385	1
Participant 430	1	1	0	0.961538	0
Participant 430	1	0	0	0.961538	0
Participant 430	1	0	0	0.961538	1
Participant 430	1	0	0	0.961538	0
Participant 430	1	0	0	0.961538	0
Participant 430	1	0	0	0.961538	0
Participant 430	1	0	0	0.961538	0
Participant 36	1	1	0	8.65385	1
Participant 36	1	1	0	8.65385	1
Participant 36	1	1	1	8.65385	0
Participant 36	1	1	1	8.65385	0
Participant 36	1	1	0	8.65385	0
Participant 36	1	1	1	8.65385	0
Participant 36	1	1	1	8.65385	0
Participant 182	1	1	0	7.11538	0
Participant 182	1	0	0	7.11538	1
Participant 182	1	1	0	7.11538	0
Participant 182	1	1	0	7.11538	0
Participant 182	1	1	1	7.11538	1
Participant 182	1	1	1	7.11538	1
Participant 224	1	1	0	7.5	0
Participant 224	1	1	1	7.5	0
Participant 224	1	1	0	7.5	0
Participant 224	1	1	0	7.5	0
Participant 224	1	1	0	7.5	0
Participant 20	1	1	1	9.03846	1
Participant 20	1	1	1	9.03846	1
Participant 20	1	1	1	9.03846	1
Participant 20	1	1	1	9.03846	1
Participant 20	1	1	1	9.03846	1
Participant 20	1	1	0	9.03846	0
Participant 20	1	1	0	9.03846	0
Participant 20	1	1	0	9.03846	0
Participant 193	1	1	1	6.92308	1
Participant 193	1	0	0	6.92308	1
Participant 193	1	0	0	6.92308	1
Participant 193	1	1	1	6.92308	1
Participant 193	1	1	1	6.92308	0
Participant 193	1	1	1	6.92308	0
Participant 193	1	1	1	6.92308	1
Participant 193	1	0	0	6.92308	1
Participant 325	1	1	1	5	1
Participant 325	1	1	0	5	1
Participant 325	1	1	1	5	1
Participant 325	0	0	0	5	1
Participant 325	1	0	0	5	1
Participant 194	1	1	0	6.92308	0
Participant 194	1	1	1	6.92308	0
Participant 194	1	1	0	6.92308	0
Participant 194	1	1	1	6.92308	0
Participant 194	1	1	0	6.92308	1
Participant 21	1	1	1	8.84615	0
Participant 21	1	1	0	8.84615	1
Participant 21	1	1	1	8.84615	1
Participant 21	1	1	1	8.84615	1
Participant 21	1	1	1	8.84615	1
Participant 21	1	1	1	8.84615	0
Participant 21	0	0	0	8.84615	0
Participant 21	1	1	1	8.84615	1
Participant 412	1	1	1	10	1
Participant 295	1	1	1	4.61538	1
Participant 295	1	1	1	4.61538	1
Participant 295	1	1	0	4.61538	0
Participant 295	0	0	0	4.61538	0
Participant 295	1	1	1	4.61538	1
Participant 251	1	1	1	8.78788	1
Participant 251	1	1	1	8.78788	0
Participant 251	1	1	0	8.78788	1
Participant 251	1	1	1	8.78788	1
Participant 252	1	0	0	5.57692	1
Participant 252	1	1	1	5.57692	1
Participant 252	1	1	1	5.57692	1
Participant 252	0	0	0	5.57692	1
Participant 252	1	1	1	5.57692	1
Participant 252	1	0	0	5.57692	1
Participant 265	1	1	0	8.75	0
Participant 265	1	1	0	8.75	0
Participant 37	1	1	1	8.65385	1
Participant 37	1	1	1	8.65385	1
Participant 37	1	1	1	8.65385	1
Participant 37	1	1	1	8.65385	0
Participant 37	1	1	0	8.65385	1
Participant 37	1	1	1	8.65385	0
Participant 37	1	1	1	8.65385	1
Participant 173	1	1	1	7.30769	0
Participant 173	1	1	1	7.30769	0
Participant 173	1	1	1	7.30769	0
Participant 173	1	1	1	7.30769	0
Participant 173	1	1	1	7.30769	0
Participant 173	1	1	1	7.30769	1
Participant 173	1	0	0	7.30769	0
Participant 78	1	1	1	8.26923	1
Participant 78	1	1	0	8.26923	1
Participant 78	1	1	1	8.26923	0
Participant 78	1	1	1	8.26923	0
Participant 78	1	1	0	8.26923	0
Participant 78	1	1	1	8.26923	0
Participant 375	1	1	1	2.5	1
Participant 375	1	1	1	2.5	1
Participant 375	1	1	0	2.5	0
Participant 375	1	1	0	2.5	0
Participant 375	1	1	1	2.5	1
Participant 375	1	0	0	2.5	1
Participant 375	0	0	0	2.5	1
Participant 375	1	0	0	2.5	1
Participant 375	1	0	0	2.5	1
Participant 352	1	1	1	3.07692	1
Participant 352	1	1	0	3.07692	0
Participant 352	1	0	0	3.07692	0
Participant 352	1	1	1	3.07692	0
Participant 352	0	0	0	3.07692	0
Participant 352	1	0	0	3.07692	1
Participant 397	1	1	0	9.09091	1
Participant 397	1	1	1	9.09091	1
Participant 398	1	1	0	2.77778	0
Participant 398	1	1	0	2.77778	0
Participant 398	1	0	0	2.77778	0
Participant 398	1	1	1	2.77778	NA
Participant 215	1	1	0	8.09524	1
Participant 215	1	1	0	8.09524	1
Participant 215	1	0	0	8.09524	0
Participant 215	1	1	0	8.09524	1
Participant 215	0	0	0	8.09524	1
Participant 215	1	1	0	8.09524	NA
Participant 79	1	1	0	8.26923	1
Participant 79	1	1	0	8.26923	0
Participant 79	1	1	0	8.26923	0
Participant 79	1	1	1	8.26923	0
Participant 79	1	1	1	8.26923	1
Participant 79	1	1	1	8.26923	1
Participant 79	0	0	0	8.26923	1
Participant 79	1	1	1	8.26923	1
Participant 388	1	1	0	8.46154	NA
Participant 141	1	1	0	7.69231	1
Participant 141	1	1	0	7.69231	1
Participant 141	1	1	0	7.69231	1
Participant 141	1	1	0	7.69231	0
Participant 141	0	0	0	7.69231	0
Participant 141	1	1	1	7.69231	0
Participant 413	1	1	0	4.44444	1
Participant 413	1	1	0	4.44444	0
Participant 326	1	1	1	4.03846	0
Participant 326	1	1	1	4.03846	1
Participant 326	1	0	0	4.03846	0
Participant 242	1	1	1	5.76923	1
Participant 242	1	1	1	5.76923	1
Participant 242	1	1	1	5.76923	1
Participant 242	1	1	1	5.76923	1
Participant 242	1	1	1	5.76923	1
Participant 242	0	0	0	5.76923	1
Participant 242	1	1	1	5.76923	1
Participant 414	1	1	1	6.66667	1
Participant 414	1	1	1	6.66667	NA
Participant 174	1	1	1	7.30769	1
Participant 174	1	1	1	7.30769	1
Participant 174	1	1	1	7.30769	1
Participant 174	1	1	1	7.30769	1
Participant 174	0	0	0	7.30769	1
Participant 174	1	1	0	7.30769	1
Participant 174	1	1	1	7.30769	1
Participant 174	1	1	1	7.30769	1
Participant 174	1	1	1	7.30769	1
Participant 272	1	1	1	5.19231	1
Participant 272	1	1	1	5.19231	1
Participant 272	1	1	1	5.19231	1
Participant 272	1	1	1	5.19231	1
Participant 272	1	1	1	5.19231	1
Participant 272	0	0	0	5.19231	1
Participant 272	1	0	0	5.19231	1
Participant 272	1	0	0	5.19231	1
Participant 272	1	0	0	5.19231	1
Participant 272	1	0	0	5.19231	1
Participant 216	1	1	1	6.53846	1
Participant 216	1	1	1	6.53846	1
Participant 216	1	1	1	6.53846	1
Participant 216	1	1	0	6.53846	1
Participant 216	1	1	1	6.53846	1
Participant 216	0	0	0	6.53846	1
Participant 216	1	1	1	6.53846	1
Participant 335	1	1	0	9.5	0
Participant 142	1	1	0	7.69231	1
Participant 142	1	1	0	7.69231	0
Participant 142	1	1	0	7.69231	1
Participant 142	1	1	1	7.69231	1
Participant 142	1	1	0	7.69231	1
Participant 142	1	1	0	7.69231	1
Participant 142	1	1	1	7.69231	0
Participant 426	1	1	0	8.57143	NA
Participant 159	1	1	1	7.5	1
Participant 159	1	1	1	7.5	1
Participant 159	1	1	1	7.5	0
Participant 159	1	1	1	7.5	0
Participant 159	0	0	0	7.5	0
Participant 399	1	1	1	4.34783	1
Participant 399	1	1	1	4.34783	1
Participant 399	1	1	1	4.34783	0
Participant 399	1	1	0	4.34783	1
Participant 399	1	0	0	4.34783	1
Participant 99	1	1	1	8.07692	1
Participant 99	1	1	1	8.07692	1
Participant 99	1	1	1	8.07692	1
Participant 99	0	0	0	8.07692	1
Participant 99	1	1	0	8.07692	1
Participant 281	1	1	0	5	1
Participant 281	1	1	0	5	1
Participant 281	1	1	1	5	1
Participant 281	1	1	0	5	0
Participant 281	0	0	0	5	0
Participant 281	1	0	0	5	1
Participant 407	1	1	1	9	1
Participant 407	1	1	1	9	0
Participant 407	0	0	0	9	0
Participant 282	1	1	1	5	1
Participant 282	1	1	0	5	1
Participant 282	1	1	0	5	1
Participant 282	1	0	0	5	0
Participant 282	1	0	0	5	0
Participant 282	0	0	0	5	0
Participant 282	1	0	0	5	0
Participant 282	1	0	0	5	0
Participant 282	1	1	1	5	1
Participant 282	1	1	0	5	1
Participant 22	1	1	0	8.84615	1
Participant 22	1	1	0	8.84615	0
Participant 22	1	1	0	8.84615	0
Participant 22	1	1	0	8.84615	0
Participant 22	0	0	0	8.84615	1
Participant 22	1	1	1	8.84615	0
Participant 22	1	1	0	8.84615	0
Participant 400	1	0	0	3.33333	0
Participant 400	1	1	1	3.33333	0
Participant 400	1	1	1	3.33333	NA
Participant 160	1	1	0	7.5	1
Participant 160	1	1	0	7.5	1
Participant 160	1	1	0	7.5	0
Participant 160	0	0	0	7.5	0
Participant 160	1	1	0	7.5	0
Participant 160	1	0	0	7.5	0
Participant 253	1	1	1	5.57692	0
Participant 253	1	1	1	5.57692	1
Participant 253	1	1	1	5.57692	1
Participant 253	1	1	1	5.57692	1
Participant 253	1	1	1	5.57692	0
Participant 253	0	0	0	5.57692	1
Participant 253	1	1	0	5.57692	0
Participant 161	1	1	1	8.125	1
Participant 161	1	1	1	8.125	1
Participant 161	1	1	0	8.125	1
Participant 161	1	1	0	8.125	0
Participant 415	1	1	1	1.53846	1
Participant 415	1	1	0	1.53846	0
Participant 415	1	0	0	1.53846	0
Participant 415	0	0	0	1.53846	0
Participant 415	1	0	0	1.53846	0
Participant 175	1	1	1	7.30769	1
Participant 175	1	1	1	7.30769	1
Participant 175	1	1	0	7.30769	1
Participant 175	1	1	1	7.30769	1
Participant 175	1	1	1	7.30769	1
Participant 175	1	1	1	7.30769	1
Participant 175	0	0	0	7.30769	1
Participant 175	1	1	1	7.30769	1
Participant 38	1	1	1	8.65385	0
Participant 38	1	1	0	8.65385	0
Participant 38	0	0	0	8.65385	0
Participant 38	1	1	1	8.65385	1
Participant 23	1	1	1	8.84615	1
Participant 23	1	1	1	8.84615	1
Participant 23	1	1	1	8.84615	1
Participant 23	1	1	1	8.84615	1
Participant 23	0	0	0	8.84615	1
Participant 23	1	1	1	8.84615	1
Participant 23	1	1	1	8.84615	1
Participant 162	1	1	0	7.5	0
Participant 162	1	1	1	7.5	0
Participant 162	1	1	0	7.5	1
Participant 162	1	1	1	7.5	1
Participant 320	1	1	1	4.03846	0
Participant 320	0	0	0	4.03846	0
Participant 320	1	1	1	4.03846	0
Participant 320	1	1	1	4.03846	0
Participant 320	1	0	0	4.03846	1
Participant 320	1	1	1	4.03846	0
Participant 320	0	0	0	4.03846	0
Participant 320	1	1	0	4.03846	0
Participant 320	1	1	0	4.03846	0
Participant 353	1	1	1	3.55556	0
Participant 353	1	0	0	3.55556	0
Participant 353	1	0	0	3.55556	1
Participant 353	0	0	0	3.55556	0
Participant 353	1	0	0	3.55556	0
Participant 353	1	1	1	3.55556	0
Participant 51	1	1	1	8.46154	1
Participant 51	1	1	1	8.46154	0
Participant 51	1	1	1	8.46154	0
Participant 51	1	1	1	8.46154	0
Participant 51	1	1	0	8.46154	0
Participant 51	1	1	1	8.46154	0
Participant 283	1	1	0	5.30612	1
Participant 283	1	0	0	5.30612	1
Participant 283	1	1	0	5.30612	1
Participant 283	1	1	0	5.30612	1
Participant 283	1	0	0	5.30612	1
Participant 283	1	0	0	5.30612	1
Participant 296	1	1	1	4.61538	0
Participant 296	1	0	0	4.61538	1
Participant 296	1	1	1	4.61538	0
Participant 296	1	1	0	4.61538	0
Participant 296	0	0	0	4.61538	0
Participant 296	1	1	1	4.61538	0
Participant 266	1	0	0	5.71429	0
Participant 266	1	1	0	5.71429	1
Participant 266	1	1	0	5.71429	1
Participant 266	1	1	0	5.71429	0
Participant 266	1	1	0	5.71429	0
Participant 266	1	0	0	5.71429	0
Participant 437	1	1	0	0.769231	1
Participant 437	1	0	0	0.769231	1
Participant 437	1	0	0	0.769231	0
Participant 437	1	0	0	0.769231	0
Participant 437	1	0	0	0.769231	0
Participant 437	1	0	0	0.769231	0
Participant 368	1	1	1	2.69231	1
Participant 368	1	0	0	2.69231	1
Participant 368	1	0	0	2.69231	0
Participant 368	1	1	0	2.69231	0
Participant 368	1	1	1	2.69231	0
Participant 368	0	0	0	2.69231	0
Participant 368	1	0	0	2.69231	1
Participant 368	1	0	0	2.69231	1
Participant 267	1	1	1	5.38462	1
Participant 267	1	0	0	5.38462	1
Participant 267	1	0	0	5.38462	1
Participant 267	1	1	0	5.38462	1
Participant 267	0	0	0	5.38462	0
Participant 267	1	0	0	5.38462	0
Participant 24	1	1	1	8.84615	1
Participant 24	1	1	1	8.84615	1
Participant 24	1	1	1	8.84615	1
Participant 24	1	1	1	8.84615	1
Participant 24	1	1	1	8.84615	0
Participant 24	0	0	0	8.84615	0
Participant 24	1	1	1	8.84615	0
Participant 243	1	1	1	7.69231	1
Participant 243	1	1	1	7.69231	0
Participant 243	0	0	0	7.69231	1
Participant 243	1	1	1	7.69231	0
Participant 243	1	1	1	7.69231	1
Participant 243	1	1	0	7.69231	NA
Participant 52	1	1	1	8.46154	0
Participant 52	1	0	0	8.46154	0
Participant 52	1	1	1	8.46154	1
Participant 52	1	1	1	8.46154	1
Participant 52	0	0	0	8.46154	1
Participant 52	1	1	1	8.46154	1
Participant 268	1	1	1	5.38462	0
Participant 268	1	0	0	5.38462	0
Participant 268	0	0	0	5.38462	0
Participant 268	1	1	0	5.38462	0
Participant 143	1	1	1	7.69231	1
Participant 143	1	1	1	7.69231	1
Participant 143	1	1	1	7.69231	1
Participant 143	1	1	1	7.69231	0
Participant 143	1	1	1	7.69231	1
Participant 143	1	1	0	7.69231	1
Participant 143	1	1	1	7.69231	1
Participant 100	1	1	0	8.07692	1
Participant 100	1	1	1	8.07692	0
Participant 100	1	1	1	8.07692	0
Participant 100	1	1	1	8.07692	0
Participant 100	0	0	0	8.07692	1
Participant 100	0	0	0	8.07692	0
Participant 100	1	1	1	8.07692	0
Participant 369	1	1	1	2.69231	1
Participant 369	1	1	0	2.69231	0
Participant 369	1	0	0	2.69231	0
Participant 369	1	1	1	2.69231	1
Participant 369	1	0	0	2.69231	0
Participant 369	0	0	0	2.69231	1
Participant 369	0	0	0	2.69231	0
Participant 369	1	0	0	2.69231	0
Participant 438	1	1	1	8	1
Participant 416	1	1	0	2.22222	1
Participant 416	1	0	0	2.22222	0
Participant 416	1	0	0	2.22222	1
Participant 416	1	0	0	2.22222	1
Participant 416	1	0	0	2.22222	0
Participant 287	1	1	0	5.10204	1
Participant 287	1	1	1	5.10204	1
Participant 287	1	1	1	5.10204	1
Participant 287	0	0	0	5.10204	0
Participant 39	1	1	0	8.65385	0
Participant 39	1	1	1	8.65385	1
Participant 39	1	1	1	8.65385	0
Participant 39	1	1	1	8.65385	0
Participant 39	0	0	0	8.65385	1
Participant 39	1	1	1	8.65385	0
Participant 39	1	1	0	8.65385	0
Participant 203	1	1	1	6.73077	1
Participant 203	1	0	0	6.73077	1
Participant 203	1	1	1	6.73077	0
Participant 203	1	0	0	6.73077	1
Participant 203	1	1	1	6.73077	1
Participant 203	0	0	0	6.73077	1
Participant 203	1	1	1	6.73077	0
Participant 354	1	0	0	3.26531	1
Participant 354	1	1	0	3.26531	1
Participant 354	1	1	1	3.26531	1
Participant 354	1	1	0	3.26531	1
Participant 354	1	1	0	3.26531	1
Participant 354	1	0	0	3.26531	1
Participant 183	1	0	0	7.11538	0
Participant 183	1	1	1	7.11538	0
Participant 183	1	1	0	7.11538	0
Participant 183	1	1	0	7.11538	0
Participant 230	1	1	0	6.15385	0
Participant 230	1	0	0	6.15385	0
Participant 230	1	1	0	6.15385	0
Participant 230	1	1	0	6.15385	1
Participant 230	1	1	0	6.15385	0
Participant 230	1	1	0	6.15385	1
Participant 447	1	1	1	7.5	0
Participant 184	1	1	1	8.60465	1
Participant 184	1	1	0	8.60465	0
Participant 184	0	0	0	8.60465	1
Participant 184	1	1	1	8.60465	0
Participant 254	1	0	0	5.57692	0
Participant 254	1	1	1	5.57692	1
Participant 254	1	1	1	5.57692	0
Participant 254	1	1	1	5.57692	0
Participant 254	0	0	0	5.57692	0
Participant 2	1	1	0	9.61538	0
Participant 2	1	1	0	9.61538	1
Participant 2	1	1	0	9.61538	1
Participant 2	1	1	0	9.61538	0
Participant 2	1	1	0	9.61538	1
Participant 2	1	1	0	9.61538	0
Participant 129	1	1	0	7.88462	1
Participant 129	1	1	0	7.88462	0
Participant 129	1	1	1	7.88462	0
Participant 129	1	1	1	7.88462	0
Participant 129	0	0	0	7.88462	0
Participant 129	1	1	1	7.88462	0
Participant 288	1	1	1	8.33333	1
Participant 288	1	1	0	8.33333	1
Participant 288	1	0	0	8.33333	1
Participant 288	1	1	1	8.33333	1
Participant 288	1	1	0	8.33333	NA
Participant 130	1	1	0	7.88462	1
Participant 130	1	1	1	7.88462	1
Participant 130	1	1	1	7.88462	1
Participant 130	1	1	0	7.88462	0
Participant 130	1	1	1	7.88462	1
Participant 130	1	1	0	7.88462	1
Participant 130	1	1	0	7.88462	1
Participant 439	1	1	1	0.769231	1
Participant 439	1	0	0	0.769231	0
Participant 439	1	0	0	0.769231	0
Participant 431	1	1	1	8.33333	1
Participant 25	1	1	1	8.84615	1
Participant 25	1	1	1	8.84615	1
Participant 25	1	1	1	8.84615	1
Participant 25	1	1	1	8.84615	1
Participant 25	0	0	0	8.84615	1
Participant 25	1	1	1	8.84615	1
Participant 40	1	1	1	8.65385	1
Participant 40	1	1	0	8.65385	0
Participant 40	1	1	0	8.65385	1
Participant 40	1	1	0	8.65385	1
Participant 40	1	1	0	8.65385	1
Participant 40	1	1	0	8.65385	1
Participant 40	1	1	0	8.65385	1
Participant 53	1	1	1	8.46154	1
Participant 53	1	1	1	8.46154	1
Participant 53	1	1	0	8.46154	0
Participant 53	1	1	1	8.46154	1
Participant 53	1	1	1	8.46154	1
Participant 53	0	0	0	8.46154	1
Participant 53	1	1	0	8.46154	1
Participant 53	1	1	0	8.46154	1
Participant 185	1	1	0	7.11538	1
Participant 185	1	1	1	7.11538	0
Participant 185	1	1	0	7.11538	0
Participant 185	0	0	0	7.11538	0
Participant 185	1	1	0	7.11538	0
Participant 54	1	1	0	8.46154	0
Participant 54	1	1	1	8.46154	0
Participant 54	0	0	0	8.46154	0
Participant 54	1	1	1	8.46154	0
Participant 217	0	0	0	8.29268	0
Participant 217	1	1	0	8.29268	0
Participant 217	1	1	1	8.29268	0
Participant 217	1	1	1	8.29268	0
Participant 217	0	0	0	8.29268	1
Participant 217	1	1	1	8.29268	1
Participant 432	1	1	1	7.14286	0
Participant 433	1	1	0	6.25	NA
Participant 336	1	1	0	3.65385	0
Participant 336	1	1	0	3.65385	1
Participant 336	1	1	0	3.65385	1
Participant 336	1	1	1	3.65385	1
Participant 336	1	1	1	3.65385	1
Participant 336	0	0	0	3.65385	1
Participant 336	1	0	0	3.65385	1
Participant 55	1	1	1	8.46154	1
Participant 55	1	1	1	8.46154	0
Participant 55	1	1	1	8.46154	1
Participant 55	0	0	0	8.46154	0
Participant 80	1	1	1	8.26923	1
Participant 80	1	1	1	8.26923	1
Participant 80	1	1	1	8.26923	1
Participant 80	1	1	1	8.26923	1
Participant 80	1	1	1	8.26923	1
Participant 80	0	0	0	8.26923	0
Participant 80	1	1	1	8.26923	1
Participant 26	1	1	1	8.84615	1
Participant 26	1	1	1	8.84615	1
Participant 26	1	1	1	8.84615	1
Participant 26	1	1	1	8.84615	0
Participant 26	1	1	1	8.84615	0
Participant 26	1	1	1	8.84615	0
Participant 101	1	1	0	8.07692	1
Participant 101	1	1	0	8.07692	1
Participant 101	1	1	0	8.07692	1
Participant 101	1	1	0	8.07692	1
Participant 101	1	1	0	8.07692	1
Participant 101	1	0	0	8.07692	0
Participant 163	1	0	0	7.5	1
Participant 163	1	1	1	7.5	1
Participant 163	1	1	1	7.5	0
Participant 163	1	1	1	7.5	0
Participant 163	1	1	1	7.5	1
Participant 218	1	1	0	8.5	1
Participant 218	1	1	0	8.5	0
Participant 218	0	0	0	8.5	1
Participant 218	1	1	0	8.5	0
Participant 218	1	1	0	8.5	0
Participant 218	1	1	0	8.5	0
Participant 218	1	1	0	8.5	1
Participant 306	1	0	0	4.42308	1
Participant 306	1	0	0	4.42308	1
Participant 306	1	0	0	4.42308	1
Participant 306	1	1	1	4.42308	1
Participant 306	1	0	0	4.42308	1
Participant 289	1	1	0	4.80769	0
Participant 289	1	1	0	4.80769	1
Participant 289	1	1	0	4.80769	0
Participant 289	1	1	0	4.80769	1
Participant 289	1	0	0	4.80769	0
Participant 289	1	0	0	4.80769	1
Participant 289	1	1	0	4.80769	1
Participant 289	1	0	0	4.80769	0
Participant 307	1	1	1	5.60976	1
Participant 307	1	1	1	5.60976	0
Participant 307	0	0	0	5.60976	1
Participant 307	1	1	0	5.60976	0
Participant 307	1	0	0	5.60976	1
Participant 342	1	1	1	3.46154	0
Participant 342	1	1	1	3.46154	0
Participant 342	0	0	0	3.46154	0
Participant 389	1	1	0	3.05556	1
Participant 389	1	1	1	3.05556	1
Participant 389	1	1	1	3.05556	1
Participant 389	1	1	0	3.05556	0
Participant 389	1	0	0	3.05556	0
Participant 389	1	0	0	3.05556	0
Participant 297	0	0	0	4.61538	0
Participant 297	1	0	0	4.61538	0
Participant 297	1	0	0	4.61538	0
Participant 297	1	0	0	4.61538	0
Participant 297	1	1	1	4.61538	0
Participant 297	1	1	1	4.61538	0
Participant 284	1	1	1	7.87879	1
Participant 284	1	1	0	7.87879	0
Participant 284	0	0	0	7.87879	NA
Participant 219	1	1	1	7.55556	1
Participant 219	0	0	0	7.55556	1
Participant 219	1	1	1	7.55556	1
Participant 195	1	1	1	7.34694	1
Participant 195	1	1	1	7.34694	1
Participant 195	1	1	1	7.34694	1
Participant 195	1	1	1	7.34694	1
Participant 195	1	1	1	7.34694	1
Participant 376	1	1	1	3.25	1
Participant 376	1	0	0	3.25	1
Participant 355	1	1	1	5.51724	1
Participant 355	1	0	0	5.51724	NA
Participant 27	1	1	1	8.84615	1
Participant 27	1	1	1	8.84615	1
Participant 27	1	1	1	8.84615	1
Participant 27	1	1	0	8.84615	1
Participant 27	0	0	0	8.84615	1
Participant 27	1	1	0	8.84615	1
Participant 308	1	1	1	4.69388	0
Participant 308	1	1	0	4.69388	1
Participant 308	1	0	0	4.69388	1
Participant 308	1	0	0	4.69388	1
Participant 401	1	1	0	7.69231	NA
Participant 131	1	1	0	9.31818	1
Participant 131	1	1	0	9.31818	1
Participant 131	1	1	0	9.31818	1
Participant 131	1	1	0	9.31818	0
Participant 204	1	1	1	6.73077	1
Participant 204	1	1	1	6.73077	1
Participant 204	1	1	0	6.73077	1
Participant 204	1	1	1	6.73077	1
Participant 204	0	0	0	6.73077	0
Participant 204	0	0	0	6.73077	0
Participant 204	1	1	1	6.73077	1
Participant 204	1	1	0	6.73077	1
Participant 81	1	1	0	8.26923	0
Participant 81	1	1	0	8.26923	1
Participant 81	1	1	1	8.26923	1
Participant 81	0	0	0	8.26923	1
Participant 81	1	1	1	8.26923	1
Participant 81	1	1	1	8.26923	1
Participant 440	1	1	1	8	NA
Participant 441	1	1	1	6.66667	NA
Participant 236	1	1	1	5.96154	1
Participant 236	1	1	1	5.96154	1
Participant 236	1	1	0	5.96154	1
Participant 236	1	1	1	5.96154	1
Participant 236	1	1	1	5.96154	1
Participant 236	1	1	1	5.96154	1
Participant 236	1	1	1	5.96154	0
Participant 132	1	1	1	7.88462	1
Participant 132	1	1	1	7.88462	1
Participant 132	1	1	0	7.88462	0
Participant 132	0	0	0	7.88462	0
Participant 132	1	1	1	7.88462	0
Participant 56	1	1	1	8.46154	1
Participant 56	1	1	1	8.46154	1
Participant 56	1	1	1	8.46154	1
Participant 56	1	1	0	8.46154	0
Participant 244	1	1	1	5.76923	1
Participant 244	1	1	1	5.76923	1
Participant 244	1	1	1	5.76923	1
Participant 244	1	0	0	5.76923	0
Participant 244	0	0	0	5.76923	1
Participant 244	1	1	1	5.76923	1
Participant 57	1	1	0	8.46154	0
Participant 57	1	1	0	8.46154	1
Participant 57	1	1	0	8.46154	0
Participant 57	1	1	0	8.46154	0
Participant 57	1	1	1	8.46154	0
Participant 176	1	1	1	7.30769	0
Participant 176	1	1	1	7.30769	1
Participant 176	1	1	1	7.30769	0
Participant 176	0	0	0	7.30769	1
Participant 176	1	1	1	7.30769	1
Participant 442	1	1	0	8	1
Participant 417	1	0	0	1.53846	1
Participant 417	1	1	0	1.53846	0
Participant 417	1	1	1	1.53846	0
Participant 417	1	0	0	1.53846	0
Participant 417	1	0	0	1.53846	0
Participant 417	1	0	0	1.53846	0
Participant 144	1	1	1	7.69231	0
Participant 144	1	1	1	7.69231	0
Participant 144	1	1	0	7.69231	0
Participant 144	0	0	0	7.69231	0
Participant 144	1	1	0	7.69231	0
Participant 145	1	1	0	7.69231	1
Participant 145	1	1	1	7.69231	1
Participant 145	1	1	0	7.69231	1
Participant 145	1	1	0	7.69231	0
Participant 145	1	1	0	7.69231	0
Participant 145	0	0	0	7.69231	1
Participant 145	1	1	0	7.69231	1
Participant 205	1	1	1	6.73077	1
Participant 205	1	1	1	6.73077	1
Participant 205	1	1	1	6.73077	0
Participant 205	0	0	0	6.73077	1
Participant 205	1	1	0	6.73077	1
Participant 205	1	0	0	6.73077	1
Participant 82	1	1	1	8.26923	1
Participant 82	1	1	0	8.26923	1
Participant 82	0	0	0	8.26923	0
Participant 82	1	1	1	8.26923	1
Participant 82	1	1	1	8.26923	1
Participant 382	1	1	0	2.30769	0
Participant 382	1	1	0	2.30769	0
Participant 382	1	1	0	2.30769	0
Participant 382	1	0	0	2.30769	0
Participant 382	0	0	0	2.30769	0
Participant 382	1	0	0	2.30769	0
Participant 382	1	0	0	2.30769	1
Participant 348	1	1	1	8.5	0
Participant 348	1	1	0	8.5	0
Participant 348	1	1	0	8.5	0
Participant 8	1	1	0	9.23077	1
Participant 8	0	0	0	9.23077	0
Participant 8	1	1	0	9.23077	1
Participant 8	1	1	0	9.23077	0
Participant 8	1	1	0	9.23077	0
Participant 316	1	1	0	7.09677	1
Participant 316	1	1	1	7.09677	0
Participant 316	1	1	1	7.09677	1
Participant 316	1	1	0	7.09677	1
Participant 316	1	1	0	7.09677	0
Participant 316	0	0	0	7.09677	0
Participant 316	1	1	0	7.09677	1
Participant 316	1	1	0	7.09677	1
Participant 146	1	1	1	8.33333	1
Participant 146	1	1	1	8.33333	1
Participant 146	1	1	1	8.33333	1
Participant 146	1	1	0	8.33333	1
Participant 146	1	1	1	8.33333	1
Participant 273	1	1	1	5.19231	1
Participant 273	1	1	1	5.19231	0
Participant 273	1	1	1	5.19231	0
Participant 273	1	0	0	5.19231	NA
Participant 370	1	1	1	2.69231	1
Participant 370	1	0	0	2.69231	1
Participant 370	1	1	1	2.69231	0
Participant 370	0	0	0	2.69231	1
Participant 370	1	0	0	2.69231	0
Participant 255	1	1	0	5.57692	1
Participant 255	1	1	1	5.57692	0
Participant 255	1	1	1	5.57692	0
Participant 255	0	0	0	5.57692	0
Participant 255	1	1	0	5.57692	1
Participant 255	1	1	0	5.57692	0
Participant 102	1	1	0	8.07692	0
Participant 102	1	1	1	8.07692	0
Participant 102	1	1	1	8.07692	1
Participant 102	1	1	0	8.07692	1
Participant 102	1	1	1	8.07692	1
Participant 102	1	1	1	8.07692	1
Participant 343	1	1	1	9.47368	1
Participant 343	1	1	1	9.47368	1
Participant 220	1	1	1	6.53846	1
Participant 220	1	1	1	6.53846	0
Participant 220	1	0	0	6.53846	1
Participant 220	1	1	1	6.53846	1
Participant 220	0	0	0	6.53846	1
Participant 221	1	1	0	6.53846	1
Participant 221	1	1	0	6.53846	1
Participant 221	1	0	0	6.53846	1
Participant 221	0	0	0	6.53846	0
Participant 221	1	1	0	6.53846	1
Participant 434	1	1	0	7.14286	0
Participant 356	1	0	0	8.88889	1
Participant 356	1	0	0	8.88889	0
Participant 356	1	0	0	8.88889	0
Participant 356	1	0	0	8.88889	1
Participant 9	1	1	0	9.23077	1
Participant 9	1	1	0	9.23077	0
Participant 9	1	1	0	9.23077	0
Participant 9	1	1	0	9.23077	0
Participant 9	1	1	0	9.23077	0
Participant 9	1	1	0	9.23077	0
Participant 9	1	1	0	9.23077	0
Participant 177	1	1	1	7.91667	1
Participant 177	1	1	1	7.91667	1
Participant 177	1	1	1	7.91667	1
Participant 177	1	1	1	7.91667	1
Participant 177	1	1	0	7.91667	1
Participant 390	1	1	0	9.16667	NA
Participant 147	1	1	1	7.69231	1
Participant 147	1	1	1	7.69231	1
Participant 147	1	1	1	7.69231	1
Participant 147	1	1	1	7.69231	1
Participant 147	0	0	0	7.69231	0
Participant 147	1	1	1	7.69231	1
Participant 147	1	1	1	7.69231	1
Participant 178	1	1	1	7.30769	0
Participant 178	1	1	0	7.30769	0
Participant 178	1	1	0	7.30769	0
Participant 178	1	1	0	7.30769	0
Participant 178	1	1	0	7.30769	0
Participant 178	1	1	0	7.30769	1
Participant 103	1	1	1	8.07692	1
Participant 103	1	1	0	8.07692	0
Participant 103	1	1	0	8.07692	0
Participant 103	1	1	0	8.07692	0
Participant 103	1	1	0	8.07692	1
Participant 391	1	1	1	3.66667	0
Participant 391	0	0	0	3.66667	0
Participant 391	1	0	0	3.66667	0
Participant 391	0	0	0	3.66667	NA
Participant 448	1	1	1	4.28571	1
Participant 363	1	1	0	2.88462	0
Participant 363	1	1	0	2.88462	0
Participant 363	0	0	0	2.88462	0
Participant 363	1	1	0	2.88462	0
Participant 363	1	0	0	2.88462	0
Participant 363	1	0	0	2.88462	0
Participant 421	1	1	0	6.36364	0
Participant 327	1	1	0	3.84615	0
Participant 327	1	0	0	3.84615	0
Participant 327	1	1	1	3.84615	0
Participant 327	1	1	1	3.84615	0
Participant 327	1	1	0	3.84615	0
Participant 327	1	1	1	3.84615	0
Participant 58	1	1	0	8.46154	1
Participant 58	1	1	0	8.46154	1
Participant 58	1	1	1	8.46154	1
Participant 58	1	1	1	8.46154	1
Participant 58	1	1	0	8.46154	1
Participant 58	1	1	0	8.46154	1
Participant 456	1	1	1	5	NA
Participant 14	1	1	0	9.03846	0
Participant 14	1	1	0	9.03846	0
Participant 14	1	1	0	9.03846	0
Participant 14	1	1	0	9.03846	1
Participant 14	1	1	0	9.03846	0
Participant 14	1	1	0	9.03846	1
Participant 59	1	1	1	8.46154	1
Participant 59	1	1	0	8.46154	1
Participant 59	1	1	0	8.46154	0
Participant 59	1	1	1	8.46154	1
Participant 59	1	1	1	8.46154	1
Participant 59	1	1	1	8.46154	1
Participant 457	1	1	0	5	NA
Participant 28	1	1	1	8.84615	0
Participant 28	1	1	1	8.84615	1
Participant 28	1	1	0	8.84615	1
Participant 28	1	1	0	8.84615	1
Participant 28	1	1	0	8.84615	1
Participant 196	1	1	1	6.92308	1
Participant 196	1	1	1	6.92308	0
Participant 196	1	1	1	6.92308	0
Participant 196	1	1	0	6.92308	0
Participant 196	1	1	1	6.92308	0
Participant 148	1	1	0	9.09091	1
Participant 148	0	0	0	9.09091	0
Participant 148	1	1	0	9.09091	1
Participant 148	1	1	0	9.09091	1
Participant 148	1	1	0	9.09091	0
Participant 148	1	1	0	9.09091	0
Participant 458	1	1	0	5	0
Participant 133	1	1	1	7.88462	0
Participant 133	1	1	1	7.88462	0
Participant 133	1	1	1	7.88462	0
Participant 133	1	1	0	7.88462	0
Participant 133	1	1	0	7.88462	0
Participant 309	1	1	0	4.42308	1
Participant 309	1	1	0	4.42308	0
Participant 309	1	1	0	4.42308	0
Participant 309	1	1	0	4.42308	1
Participant 309	1	0	0	4.42308	0
Participant 309	1	0	0	4.42308	0
Participant 206	1	1	1	6.73077	0
Participant 206	1	1	1	6.73077	1
Participant 206	1	1	1	6.73077	0
Participant 206	0	0	0	6.73077	0
Participant 206	1	0	0	6.73077	0
Participant 206	1	1	1	6.73077	0
Participant 206	1	1	1	6.73077	0
Participant 134	1	1	0	8.54167	0
Participant 134	1	1	0	8.54167	1
Participant 134	1	1	0	8.54167	0
Participant 134	1	1	1	8.54167	0
Participant 134	1	1	1	8.54167	1
Participant 149	1	1	0	7.69231	1
Participant 149	1	1	1	7.69231	1
Participant 149	1	1	1	7.69231	1
Participant 149	0	0	0	7.69231	1
Participant 149	1	0	0	7.69231	0
Participant 149	1	1	1	7.69231	0
Participant 149	1	1	0	7.69231	1
Participant 149	1	1	1	7.69231	1
Participant 5	1	1	0	9.42308	1
Participant 5	1	1	0	9.42308	1
Participant 5	1	1	0	9.42308	1
Participant 5	1	1	0	9.42308	1
Participant 5	1	1	0	9.42308	1
Participant 364	1	1	1	8.82353	0
Participant 364	1	1	0	8.82353	NA
Participant 104	1	1	1	8.07692	1
Participant 104	0	0	0	8.07692	0
Participant 104	0	0	0	8.07692	1
Participant 104	1	1	1	8.07692	1
Participant 104	1	1	1	8.07692	1
Participant 377	1	1	0	2.5	1
Participant 377	1	0	0	2.5	1
Participant 377	1	1	1	2.5	0
Participant 377	1	0	0	2.5	1
Participant 377	0	0	0	2.5	0
Participant 377	1	0	0	2.5	0
Participant 377	1	0	0	2.5	0
Participant 60	1	1	1	8.46154	1
Participant 60	1	1	0	8.46154	1
Participant 60	1	1	1	8.46154	0
Participant 60	1	1	1	8.46154	1
Participant 60	0	0	0	8.46154	0
Participant 60	1	1	1	8.46154	0
Participant 105	1	1	1	8.07692	0
Participant 105	1	1	0	8.07692	1
Participant 105	1	1	1	8.07692	0
Participant 105	1	1	0	8.07692	1
Participant 61	1	1	1	8.46154	1
Participant 61	1	1	1	8.46154	1
Participant 61	1	1	1	8.46154	1
Participant 61	1	1	1	8.46154	0
Participant 61	1	1	1	8.46154	1
Participant 164	1	1	0	7.5	1
Participant 164	1	1	1	7.5	1
Participant 164	1	1	1	7.5	0
Participant 164	1	1	1	7.5	1
Participant 164	1	1	1	7.5	1
Participant 449	1	1	0	7.5	NA
Participant 459	1	1	0	0.588235	0
Participant 459	1	0	0	0.588235	0
Participant 459	1	0	0	0.588235	1
Participant 459	1	0	0	0.588235	1
Participant 459	1	0	0	0.588235	0
Participant 165	1	1	1	8.29787	1
Participant 165	1	1	1	8.29787	0
Participant 165	1	1	1	8.29787	0
Participant 165	0	0	0	8.29787	0
Participant 165	1	1	1	8.29787	0
Participant 165	1	1	1	8.29787	0
Participant 165	1	1	1	8.29787	0
Participant 165	1	1	1	8.29787	0
Participant 165	1	1	1	8.29787	0
Participant 166	1	1	1	7.5	1
Participant 166	1	1	0	7.5	0
Participant 166	1	1	1	7.5	1
Participant 166	1	1	1	7.5	1
Participant 166	1	1	1	7.5	1
Participant 166	1	1	1	7.5	0
Participant 83	1	1	1	8.26923	1
Participant 83	1	1	1	8.26923	1
Participant 83	1	1	0	8.26923	1
Participant 83	1	1	1	8.26923	1
Participant 83	1	1	0	8.26923	1
Participant 83	1	1	1	8.26923	1
Participant 83	1	1	1	8.26923	1
Participant 427	1	1	0	1.15385	0
Participant 427	1	0	0	1.15385	0
Participant 427	1	0	0	1.15385	0
Participant 427	1	0	0	1.15385	1
Participant 427	1	0	0	1.15385	1
Participant 427	1	0	0	1.15385	0
Participant 427	1	0	0	1.15385	0
Participant 290	1	1	1	4.80769	1
Participant 290	1	0	0	4.80769	0
Participant 290	1	0	0	4.80769	0
Participant 290	1	0	0	4.80769	0
Participant 290	1	0	0	4.80769	1
Participant 256	1	1	1	5.57692	0
Participant 256	1	1	0	5.57692	0
Participant 256	1	1	1	5.57692	0
Participant 256	1	1	1	5.57692	0
Participant 256	1	1	1	5.57692	1
Participant 256	1	1	0	5.57692	0
Participant 291	1	0	0	5.68182	1
Participant 291	1	1	1	5.68182	1
Participant 291	0	0	0	5.68182	0
Participant 291	1	1	0	5.68182	1
Participant 291	1	1	0	5.68182	1
Participant 291	1	1	1	5.68182	1
Participant 291	1	1	0	5.68182	1
Participant 291	1	1	0	5.68182	1
Participant 41	1	1	0	8.65385	1
Participant 41	1	1	1	8.65385	1
Participant 41	1	1	0	8.65385	1
Participant 460	0	0	0	0.47619	0
Participant 460	1	0	0	0.47619	0
Participant 460	1	0	0	0.47619	0
Participant 460	1	0	0	0.47619	1
Participant 460	1	1	0	0.47619	1
Participant 460	1	0	0	0.47619	0
Participant 450	1	1	0	6	1
Participant 450	1	1	0	6	0
Participant 450	1	1	0	6	1
Participant 450	1	1	0	6	1
Participant 450	0	0	0	6	0
Participant 450	1	1	0	6	1
Participant 450	0	0	0	6	1
Participant 450	1	0	0	6	1
Participant 402	1	1	0	4.16667	0
Participant 402	1	1	1	4.16667	0
Participant 402	0	0	0	4.16667	NA
Participant 135	1	1	1	8.54167	1
Participant 135	1	1	0	8.54167	1
Participant 135	1	1	0	8.54167	1
Participant 135	1	1	1	8.54167	1
Participant 135	1	1	0	8.54167	1
Participant 403	1	1	0	9.09091	0
Participant 403	1	1	0	9.09091	1
Participant 84	1	1	1	8.26923	1
Participant 84	1	1	1	8.26923	1
Participant 84	1	1	0	8.26923	0
Participant 84	1	1	0	8.26923	1
Participant 84	1	1	1	8.26923	1
Participant 85	1	1	1	8.26923	0
Participant 85	1	1	1	8.26923	1
Participant 85	1	1	1	8.26923	0
Participant 85	1	1	1	8.26923	1
Participant 257	1	1	1	6.59091	1
Participant 257	0	0	0	6.59091	1
Participant 257	1	1	0	6.59091	1
Participant 257	1	1	0	6.59091	0
Participant 257	1	1	0	6.59091	0
Participant 257	1	0	0	6.59091	0
Participant 257	1	0	0	6.59091	1
Participant 257	1	1	0	6.59091	1
Participant 257	1	1	0	6.59091	1
Participant 86	1	1	0	8.26923	1
Participant 86	1	1	0	8.26923	1
Participant 86	1	1	1	8.26923	1
Participant 86	1	1	0	8.26923	0
Participant 86	0	0	0	8.26923	1
Participant 86	1	1	0	8.26923	0
Participant 86	1	1	1	8.26923	1
Participant 328	1	0	0	3.84615	1
Participant 328	1	0	0	3.84615	1
Participant 328	1	0	0	3.84615	1
Participant 328	1	1	1	3.84615	1
Participant 328	0	0	0	3.84615	1
Participant 328	1	0	0	3.84615	0
Participant 328	1	1	0	3.84615	0
Participant 274	1	1	0	6.58537	1
Participant 274	1	1	1	6.58537	1
Participant 274	1	1	1	6.58537	1
Participant 274	1	1	1	6.58537	0
Participant 274	0	0	0	6.58537	1
Participant 274	1	1	1	6.58537	1
Participant 274	1	1	1	6.58537	0
Participant 357	1	1	1	3.07692	1
Participant 357	1	1	0	3.07692	1
Participant 357	1	1	0	3.07692	1
Participant 357	0	0	0	3.07692	1
Participant 357	1	0	0	3.07692	0
Participant 87	1	1	1	8.26923	1
Participant 87	1	1	0	8.26923	0
Participant 87	1	1	1	8.26923	1
Participant 87	1	1	1	8.26923	1
Participant 87	1	1	0	8.26923	1
Participant 87	1	1	0	8.26923	0
Participant 365	1	1	1	7.89474	0
Participant 365	1	1	1	7.89474	NA
Participant 150	1	1	1	8.33333	1
Participant 150	1	1	0	8.33333	0
Participant 150	0	0	0	8.33333	0
Participant 150	1	1	0	8.33333	0
Participant 150	1	1	1	8.33333	0
Participant 150	1	1	1	8.33333	1
Participant 150	1	1	0	8.33333	1
Participant 150	1	1	1	8.33333	1
Participant 237	1	0	0	5.96154	0
Participant 237	1	0	0	5.96154	0
Participant 237	1	1	1	5.96154	1
Participant 237	1	0	0	5.96154	0
Participant 237	0	0	0	5.96154	0
Participant 237	1	1	1	5.96154	1
Participant 237	1	1	1	5.96154	1
Participant 237	1	1	1	5.96154	1
Participant 225	1	1	0	8.68421	1
Participant 225	1	1	1	8.68421	1
Participant 225	1	1	1	8.68421	0
Participant 225	1	1	1	8.68421	0
Participant 225	1	1	0	8.68421	1
Participant 106	1	1	1	8.07692	1
Participant 106	1	1	1	8.07692	1
Participant 106	1	1	0	8.07692	1
Participant 106	0	0	0	8.07692	1
Participant 106	1	1	0	8.07692	1
Participant 106	1	1	0	8.07692	1
Participant 106	1	1	1	8.07692	1
Participant 107	1	1	0	8.07692	1
Participant 107	1	1	0	8.07692	1
Participant 107	1	1	0	8.07692	1
Participant 107	1	1	0	8.07692	1
Participant 107	1	1	1	8.07692	1
Participant 107	1	0	0	8.07692	0
Participant 378	1	1	0	2.5	1
Participant 378	1	1	0	2.5	1
Participant 378	1	1	1	2.5	1
Participant 378	1	1	0	2.5	0
Participant 378	0	0	0	2.5	1
Participant 378	1	0	0	2.5	0
Participant 378	1	0	0	2.5	1
Participant 62	1	1	1	8.46154	0
Participant 62	1	1	1	8.46154	1
Participant 62	1	1	1	8.46154	1
Participant 461	1	0	0	0.384615	1
Participant 461	1	0	0	0.384615	0
Participant 461	1	0	0	0.384615	1
Participant 461	1	1	0	0.384615	0
Participant 108	1	1	1	8.07692	1
Participant 108	1	1	1	8.07692	1
Participant 108	1	1	0	8.07692	1
Participant 108	0	0	0	8.07692	0
Participant 108	1	1	0	8.07692	1
Participant 108	1	1	0	8.07692	0
Participant 238	1	1	1	5.96154	0
Participant 238	1	1	0	5.96154	0
Participant 238	1	1	0	5.96154	1
Participant 238	1	1	0	5.96154	1
Participant 238	0	0	0	5.96154	1
Participant 238	1	1	0	5.96154	1
Participant 238	1	1	0	5.96154	1
Participant 238	1	1	0	5.96154	0
Participant 366	1	1	0	2.88462	1
Participant 366	1	1	0	2.88462	0
Participant 366	1	1	1	2.88462	1
Participant 366	1	0	0	2.88462	0
Participant 366	1	0	0	2.88462	0
Participant 366	1	0	0	2.88462	NA
Participant 310	1	1	1	4.42308	1
Participant 310	1	1	1	4.42308	1
Participant 310	1	1	0	4.42308	0
Participant 310	1	1	0	4.42308	0
Participant 310	1	1	0	4.42308	0
Participant 310	1	1	0	4.42308	0
Participant 310	1	0	0	4.42308	0
Participant 344	1	1	1	3.46154	0
Participant 344	1	1	0	3.46154	0
Participant 344	1	1	0	3.46154	0
Participant 258	1	1	0	5.57692	0
Participant 258	1	0	0	5.57692	1
Participant 258	1	0	0	5.57692	1
Participant 258	1	1	1	5.57692	1
Participant 258	1	1	0	5.57692	0
Participant 258	1	1	0	5.57692	1
Participant 258	1	1	0	5.57692	1
Participant 258	1	1	0	5.57692	0
Participant 258	1	1	0	5.57692	1
Participant 258	1	0	0	5.57692	0
Participant 292	1	0	0	4.80769	1
Participant 292	1	1	1	4.80769	1
Participant 292	1	0	0	4.80769	0
Participant 292	0	0	0	4.80769	1
Participant 292	1	1	1	4.80769	0
Participant 292	1	1	0	4.80769	0
Participant 292	1	1	0	4.80769	0
Participant 42	1	1	1	8.65385	1
Participant 42	1	1	1	8.65385	0
Participant 42	1	1	1	8.65385	1
Participant 42	1	1	1	8.65385	1
Participant 42	1	1	1	8.65385	0
Participant 109	1	1	1	8.07692	0
Participant 109	1	1	1	8.07692	0
Participant 109	1	1	0	8.07692	0
Participant 109	0	0	0	8.07692	1
Participant 109	1	1	1	8.07692	0
Participant 408	1	0	0	7.5	NA
Participant 43	1	1	0	8.65385	1
Participant 43	1	1	0	8.65385	1
Participant 43	1	1	0	8.65385	0
Participant 43	0	0	0	8.65385	1
Participant 43	1	1	0	8.65385	0
Participant 358	1	1	0	3.07692	0
Participant 358	1	0	0	3.07692	1
Participant 358	1	0	0	3.07692	0
Participant 358	1	0	0	3.07692	0
Participant 358	1	0	0	3.07692	0
Participant 358	1	1	0	3.07692	0
Participant 358	1	0	0	3.07692	0
Participant 239	1	1	0	5.96154	1
Participant 239	1	0	0	5.96154	0
Participant 239	1	1	0	5.96154	1
Participant 239	1	0	0	5.96154	1
Participant 239	1	1	0	5.96154	0
Participant 110	1	1	1	8.07692	1
Participant 110	1	1	0	8.07692	1
Participant 110	1	1	0	8.07692	1
Participant 110	0	0	0	8.07692	1
Participant 110	1	1	1	8.07692	1
Participant 110	1	1	1	8.07692	1
Participant 186	1	1	0	7.11538	0
Participant 186	1	1	1	7.11538	0
Participant 186	1	1	1	7.11538	1
Participant 186	0	0	0	7.11538	1
Participant 186	1	1	1	7.11538	0
Participant 186	1	1	1	7.11538	0
Participant 186	1	1	0	7.11538	0
Participant 186	1	1	1	7.11538	1
Participant 383	1	1	0	2.30769	1
Participant 383	1	1	0	2.30769	1
Participant 383	1	1	0	2.30769	1
Participant 383	0	0	0	2.30769	0
Participant 383	1	0	0	2.30769	0
Participant 383	1	0	0	2.30769	0
Participant 345	1	1	0	3.75	1
Participant 345	1	1	0	3.75	1
Participant 345	0	0	0	3.75	0
Participant 345	1	1	1	3.75	0
Participant 63	1	1	1	8.46154	1
Participant 63	1	1	1	8.46154	0
Participant 63	0	0	0	8.46154	0
Participant 63	1	1	0	8.46154	0
Participant 63	1	1	1	8.46154	0
Participant 136	1	1	1	7.88462	0
Participant 136	1	1	0	7.88462	1
Participant 136	1	1	1	7.88462	1
Participant 136	0	0	0	7.88462	0
Participant 136	1	1	1	7.88462	0
Participant 136	1	1	1	7.88462	1
Participant 384	1	1	0	10	NA
Participant 392	1	1	0	9.16667	NA
Participant 64	0	0	0	8.46154	0
Participant 64	1	1	0	8.46154	0
Participant 64	1	1	0	8.46154	0
Participant 64	1	1	0	8.46154	0
Participant 64	1	1	0	8.46154	1
Participant 64	1	1	0	8.46154	0
Participant 64	1	1	0	8.46154	0
Participant 64	1	1	0	8.46154	0
Participant 64	1	1	1	8.46154	0
Participant 64	1	1	1	8.46154	0
Participant 65	1	1	1	8.46154	1
Participant 65	1	1	1	8.46154	0
Participant 65	1	1	1	8.46154	0
Participant 65	1	1	1	8.46154	1
Participant 65	1	1	1	8.46154	1
Participant 337	1	1	1	7.03704	0
Participant 337	1	1	1	7.03704	0
Participant 337	1	1	0	7.03704	0
Participant 337	1	1	1	7.03704	NA
Participant 151	1	1	1	7.69231	1
Participant 151	1	1	1	7.69231	0
Participant 151	1	1	1	7.69231	1
Participant 151	0	0	0	7.69231	0
Participant 151	1	1	0	7.69231	0
Participant 151	1	1	0	7.69231	0
Participant 66	1	1	1	8.46154	0
Participant 66	1	1	1	8.46154	0
Participant 66	1	1	0	8.46154	0
Participant 66	0	0	0	8.46154	0
Participant 66	1	1	0	8.46154	1
Participant 66	1	1	1	8.46154	1
Participant 443	1	0	0	3.07692	1
Participant 443	1	0	0	3.07692	1
Participant 443	1	1	0	3.07692	NA
Participant 197	1	1	0	6.92308	1
Participant 197	1	1	1	6.92308	1
Participant 197	1	0	0	6.92308	0
Participant 197	1	0	0	6.92308	0
Participant 197	1	1	1	6.92308	0
Participant 197	1	1	1	6.92308	0
Participant 187	1	1	1	7.11538	1
Participant 187	1	1	0	7.11538	0
Participant 187	1	1	0	7.11538	0
Participant 187	1	1	0	7.11538	0
Participant 187	1	1	0	7.11538	0
Participant 231	1	1	0	10	1
Participant 231	1	1	0	10	1
Participant 231	1	1	0	10	1
Participant 231	1	1	0	10	0
Participant 231	1	1	0	10	NA
Participant 29	1	1	0	9.01961	1
Participant 29	1	1	0	9.01961	1
Participant 29	1	1	0	9.01961	1
Participant 29	1	1	0	9.01961	1
Participant 29	1	1	0	9.01961	1
Participant 338	1	1	1	3.65385	1
Participant 338	1	1	0	3.65385	1
Participant 338	1	0	0	3.65385	1
Participant 338	0	0	0	3.65385	1
Participant 338	1	0	0	3.65385	0
Participant 338	1	0	0	3.65385	1
Participant 338	1	1	0	3.65385	1
Participant 379	1	1	1	6.19048	0
Participant 379	1	1	1	6.19048	0
Participant 379	1	1	0	6.19048	NA
Participant 67	1	1	1	8.46154	0
Participant 67	1	1	1	8.46154	1
Participant 67	0	0	0	8.46154	1
Participant 67	1	1	1	8.46154	0
Participant 67	1	1	1	8.46154	1
Participant 67	1	1	1	8.46154	1
Participant 67	1	1	1	8.46154	1
Participant 188	1	1	0	7.11538	1
Participant 188	1	1	1	7.11538	1
Participant 188	1	1	1	7.11538	1
Participant 188	0	0	0	7.11538	0
Participant 188	1	1	1	7.11538	1
Participant 188	1	1	0	7.11538	1
Participant 259	1	1	0	5.57692	1
Participant 259	1	1	1	5.57692	1
Participant 259	1	1	1	5.57692	1
Participant 259	0	0	0	5.57692	1
Participant 259	1	1	0	5.57692	1
Participant 259	1	1	1	5.57692	1
Participant 259	1	0	0	5.57692	1
Participant 259	1	1	0	5.57692	1
Participant 259	1	1	1	5.57692	0
Participant 418	1	1	1	8	1
Participant 418	1	1	1	8	0
Participant 88	1	0	0	8.26923	0
Participant 88	1	1	1	8.26923	0
Participant 88	1	1	0	8.26923	1
Participant 88	1	1	0	8.26923	1
Participant 88	1	1	0	8.26923	1
Participant 88	1	1	0	8.26923	0
Participant 30	1	1	0	8.84615	1
Participant 30	1	1	0	8.84615	0
Participant 30	1	1	0	8.84615	0
Participant 245	1	1	1	6.12245	0
Participant 245	1	1	1	6.12245	1
Participant 245	1	1	0	6.12245	0
Participant 245	1	1	1	6.12245	0
Participant 245	1	1	1	6.12245	0
Participant 111	1	1	1	8.23529	1
Participant 111	1	1	0	8.23529	1
Participant 111	1	1	1	8.23529	0
Participant 111	1	1	1	8.23529	0
Participant 222	0	0	0	6.53846	1
Participant 222	0	0	0	6.53846	1
Participant 222	1	1	0	6.53846	1
Participant 222	0	0	0	6.53846	1
Participant 222	1	1	0	6.53846	0
Participant 222	1	1	0	6.53846	0
Participant 222	1	1	1	6.53846	1
Participant 222	1	1	0	6.53846	0
Participant 222	1	1	0	6.53846	0
Participant 189	1	0	0	7.11538	1
Participant 189	1	1	1	7.11538	1
Participant 189	1	1	0	7.11538	1
Participant 189	1	1	0	7.11538	0
Participant 189	1	1	1	7.11538	0
Participant 189	1	1	0	7.11538	1
Participant 189	1	1	1	7.11538	1
Participant 189	1	1	0	7.11538	0
Participant 68	1	1	0	8.46154	1
Participant 68	1	1	0	8.46154	1
Participant 68	1	1	0	8.46154	0
Participant 68	1	1	0	8.46154	0
Participant 68	1	1	0	8.46154	0
Participant 68	1	1	0	8.46154	0
Participant 68	1	1	0	8.46154	0
Participant 68	1	1	0	8.46154	1
Participant 69	1	1	1	8.46154	1
Participant 69	1	1	0	8.46154	1
Participant 69	1	1	0	8.46154	1
Participant 69	0	0	0	8.46154	1
Participant 69	1	1	0	8.46154	0
Participant 69	1	1	0	8.46154	1
Participant 69	1	1	0	8.46154	1
Participant 69	1	1	0	8.46154	1
Participant 69	1	1	0	8.46154	1
Participant 69	1	1	0	8.46154	1
Participant 69	1	1	0	8.46154	1
Participant 167	1	1	1	7.5	0
Participant 167	1	1	1	7.5	0
Participant 167	1	1	0	7.5	0
Participant 167	0	0	0	7.5	0
Participant 167	1	1	1	7.5	0
Participant 167	1	1	1	7.5	0
Participant 409	1	1	0	1.73077	0
Participant 409	1	0	0	1.73077	0
Participant 409	1	0	0	1.73077	0
Participant 409	0	0	0	1.73077	1
Participant 409	1	0	0	1.73077	0
Participant 44	1	1	1	8.65385	0
Participant 44	1	1	1	8.65385	1
Participant 44	1	1	0	8.65385	0
Participant 44	1	1	0	8.65385	0
Participant 44	1	1	0	8.65385	1
Participant 44	1	1	0	8.65385	0
Participant 112	1	1	1	8.07692	0
Participant 112	1	1	0	8.07692	0
Participant 112	0	0	0	8.07692	1
Participant 112	1	1	1	8.07692	0
Participant 112	1	1	1	8.07692	1
Participant 260	1	1	1	5.57692	1
Participant 260	1	1	1	5.57692	1
Participant 260	1	1	1	5.57692	1
Participant 260	0	0	0	5.57692	1
Participant 260	1	1	1	5.57692	0
Participant 260	1	1	0	5.57692	1
Participant 260	1	1	0	5.57692	1
Participant 260	1	1	1	5.57692	1
Participant 260	1	1	0	5.57692	0
Participant 260	1	0	0	5.57692	0
Participant 152	1	1	1	8	1
Participant 152	1	1	1	8	1
Participant 152	1	1	1	8	1
Participant 152	1	1	0	8	1
Participant 152	1	1	1	8	1
Participant 152	1	1	1	8	1
Participant 152	1	1	1	8	1
Participant 339	1	1	1	3.65385	1
Participant 339	1	1	1	3.65385	1
Participant 339	1	1	1	3.65385	1
Participant 339	0	0	0	3.65385	1
Participant 339	1	1	1	3.65385	1
Participant 339	1	1	0	3.65385	1
Participant 339	1	0	0	3.65385	1
Participant 153	1	1	1	7.69231	0
Participant 153	1	1	0	7.69231	1
Participant 153	1	0	0	7.69231	1
Participant 153	0	0	0	7.69231	0
Participant 153	0	0	0	7.69231	1
Participant 153	0	0	0	7.69231	1
Participant 153	1	1	0	7.69231	1
Participant 153	1	1	0	7.69231	1
Participant 153	1	1	0	7.69231	1
Participant 31	1	1	0	8.84615	1
Participant 31	1	1	0	8.84615	1
Participant 31	1	1	1	8.84615	1
Participant 31	1	1	1	8.84615	1
Participant 31	1	1	0	8.84615	1
Participant 31	1	1	1	8.84615	0
Participant 89	1	1	1	8.26923	1
Participant 89	1	1	0	8.26923	1
Participant 89	0	0	0	8.26923	0
Participant 89	1	1	1	8.26923	0
Participant 113	1	1	1	8.07692	0
Participant 113	1	1	0	8.07692	0
Participant 113	1	1	1	8.07692	0
Participant 113	1	1	1	8.07692	0
Participant 428	1	1	0	7.5	1
Participant 428	1	1	0	7.5	0
Participant 70	1	1	1	8.46154	1
Participant 70	1	1	1	8.46154	0
Participant 70	0	0	0	8.46154	0
Participant 70	1	1	0	8.46154	1
Participant 70	1	1	1	8.46154	1
Participant 70	1	1	1	8.46154	1
Participant 380	1	1	1	3.25	0
Participant 380	1	1	1	3.25	0
Participant 380	1	0	0	3.25	0
Participant 198	1	1	0	7.5	0
Participant 198	1	1	0	7.5	1
Participant 198	1	1	1	7.5	0
Participant 198	1	1	0	7.5	1
Participant 198	1	0	0	7.5	0
Participant 71	1	1	1	8.46154	1
Participant 71	1	1	1	8.46154	0
Participant 71	0	0	0	8.46154	0
Participant 71	1	1	0	8.46154	1
Participant 71	1	1	1	8.46154	1
Participant 71	1	1	0	8.46154	0
Participant 190	1	1	1	7.11538	1
Participant 190	1	1	1	7.11538	1
Participant 190	0	0	0	7.11538	1
Participant 190	1	1	1	7.11538	0
Participant 190	1	1	1	7.11538	0
Participant 190	1	1	1	7.11538	0
Participant 154	1	1	1	7.69231	0
Participant 154	1	1	0	7.69231	1
Participant 154	0	0	0	7.69231	1
Participant 154	1	1	0	7.69231	0
Participant 154	1	1	0	7.69231	1
Participant 154	1	1	0	7.69231	1
Participant 154	1	1	0	7.69231	0
Participant 207	1	1	1	6.73077	0
Participant 207	1	1	1	6.73077	1
Participant 207	0	0	0	6.73077	0
Participant 207	1	1	1	6.73077	1
Participant 207	1	1	0	6.73077	1
Participant 240	1	0	0	5.96154	1
Participant 240	1	1	1	5.96154	1
Participant 240	0	0	0	5.96154	0
Participant 240	1	1	1	5.96154	1
Participant 240	1	1	1	5.96154	0
Participant 240	1	1	1	5.96154	1
Participant 240	1	1	1	5.96154	0
Participant 246	1	1	1	5.76923	1
Participant 246	1	1	0	5.76923	1
Participant 246	0	0	0	5.76923	1
Participant 246	1	1	1	5.76923	1
Participant 246	1	1	1	5.76923	0
Participant 246	1	1	1	5.76923	0
Participant 246	1	1	0	5.76923	0
Participant 246	1	1	0	5.76923	1
Participant 246	1	1	0	5.76923	0
Participant 3	0	0	0	9.61538	1
Participant 3	1	1	0	9.61538	0
Participant 3	1	1	0	9.61538	0
Participant 3	1	1	0	9.61538	1
Participant 3	1	1	0	9.61538	0
Participant 3	1	1	0	9.61538	0
Participant 3	1	1	0	9.61538	0
Participant 3	1	1	0	9.61538	1
Participant 72	1	1	1	8.46154	1
Participant 72	0	0	0	8.46154	1
Participant 72	1	1	0	8.46154	0
Participant 72	1	1	1	8.46154	0
Participant 72	1	1	0	8.46154	0
Participant 72	1	1	1	8.46154	0
Participant 72	1	1	0	8.46154	0
Participant 404	1	0	0	1.92308	1
Participant 404	1	1	0	1.92308	1
Participant 404	1	1	0	1.92308	1
Participant 404	1	0	0	1.92308	0
Participant 404	1	0	0	1.92308	1
Participant 404	1	0	0	1.92308	0
Participant 404	1	0	0	1.92308	1
Participant 404	1	0	0	1.92308	0
Participant 404	1	0	0	1.92308	1
Participant 404	1	0	0	1.92308	0
Participant 452	1	1	0	7.5	1
Participant 208	1	1	0	6.73077	1
Participant 208	1	1	1	6.73077	1
Participant 208	0	0	0	6.73077	0
Participant 208	1	1	0	6.73077	1
Participant 208	1	1	1	6.73077	0
Participant 208	1	1	1	6.73077	1
Participant 208	1	1	1	6.73077	0
Participant 137	1	1	0	7.88462	0
Participant 209	1	1	1	6.73077	0
Participant 209	1	1	0	6.73077	1
Participant 209	0	0	0	6.73077	0
Participant 209	1	1	0	6.73077	1
Participant 209	1	1	0	6.73077	0
Participant 209	1	1	0	6.73077	0
Participant 209	1	1	0	6.73077	1
Participant 209	1	1	0	6.73077	1
Participant 209	1	1	0	6.73077	0
Participant 209	1	1	1	6.73077	1
Participant 419	1	1	1	1.53846	0
Participant 419	1	1	0	1.53846	1
Participant 419	0	0	0	1.53846	1
Participant 419	0	0	0	1.53846	0
Participant 419	1	0	0	1.53846	0
Participant 114	1	1	1	8.75	0
Participant 114	0	0	0	8.75	1
Participant 114	1	1	1	8.75	0
Participant 114	1	1	1	8.75	1
Participant 73	1	1	1	8.46154	1
Participant 73	1	1	1	8.46154	0
Participant 73	1	1	0	8.46154	0
Participant 73	1	1	1	8.46154	0
Participant 73	1	1	0	8.46154	0
Participant 155	1	1	1	7.69231	0
Participant 155	1	1	1	7.69231	1
Participant 155	0	0	0	7.69231	0
Participant 155	1	1	1	7.69231	1
Participant 210	1	1	1	6.73077	1
Participant 210	1	1	1	6.73077	1
Participant 210	0	0	0	6.73077	1
Participant 210	1	1	0	6.73077	1
Participant 210	1	0	0	6.73077	0
Participant 115	1	1	1	8.07692	1
Participant 115	1	1	0	8.07692	1
Participant 115	0	0	0	8.07692	0
Participant 115	1	1	0	8.07692	1
Participant 115	1	1	1	8.07692	1
Participant 115	1	1	0	8.07692	0
Participant 115	1	1	0	8.07692	1
Participant 115	1	1	0	8.07692	0
Participant 115	1	1	0	8.07692	1
Participant 115	1	1	0	8.07692	1
Participant 115	1	1	0	8.07692	0
Participant 138	1	1	0	8.54167	1
Participant 138	0	0	0	8.54167	1
Participant 138	1	1	0	8.54167	1
Participant 138	1	1	0	8.54167	1
Participant 138	1	1	1	8.54167	1
Participant 90	1	1	1	8.26923	1
Participant 90	1	1	0	8.26923	1
Participant 90	0	0	0	8.26923	1
Participant 90	1	1	1	8.26923	1
Participant 90	1	1	0	8.26923	1
Participant 90	1	1	0	8.26923	1
Participant 298	1	0	0	4.61538	1
Participant 298	1	0	0	4.61538	1
[truncated: 356 more rows]

## Sheet: Effect_missed_vist_reminders
participant	missed_visit_rem_sent	missed_visit_rem_delivered	missed_vist_rem_responded	perc_mot_mes_received_div10	returned_within_14days
Participant 180	1	1	0	7.11538	1
Participant 180	0	0	NA	7.11538	1
Participant 180	1	0	0	7.11538	1
Participant 180	1	1	0	7.11538	1
Participant 201	0	0	NA	6.73077	0
Participant 4	0	0	NA	9.42308	1
Participant 4	1	1	0	9.42308	1
Participant 4	1	1	0	9.42308	1
Participant 4	1	1	1	9.42308	1
Participant 172	0	0	NA	7.30769	1
Participant 445	1	0	0	3.75	0
Participant 181	1	1	0	7.11538	1
Participant 181	1	1	0	7.11538	1
Participant 181	1	1	0	7.11538	0
Participant 285	1	1	1	4.80769	0
Participant 285	1	1	0	4.80769	1
Participant 285	0	0	NA	4.80769	1
Participant 285	1	1	1	4.80769	0
Participant 429	1	1	0	10	0
Participant 229	1	1	1	6.15385	1
Participant 229	0	0	NA	6.15385	1
Participant 157	1	1	0	7.95918	1
Participant 157	0	0	NA	7.95918	0
Participant 157	1	1	0	7.95918	0
Participant 158	0	0	NA	7.5	1
Participant 158	1	1	0	7.5	1
Participant 331	1	1	1	7.03704	1
Participant 299	1	1	0	7.41935	1
Participant 286	1	1	1	8.06452	1
Participant 300	1	1	1	8.21429	1
Participant 386	1	1	1	7.85714	0
Participant 341	1	0	0	5.625	1
Participant 341	0	0	NA	5.625	1
Participant 302	0	0	NA	7.66667	1
Participant 303	0	0	NA	7.41935	1
Participant 303	0	0	NA	7.41935	1
Participant 214	0	0	NA	9.44444	1
Participant 372	1	1	1	6.5	1
Participant 332	1	1	0	5.58824	0
Participant 333	0	0	NA	7.6	1
Participant 373	1	1	0	3.71429	1
Participant 373	1	0	0	3.71429	1
Participant 318	1	1	1	6.77419	0
Participant 374	1	1	0	4.48276	1
Participant 374	1	0	0	4.48276	1
Participant 305	1	1	0	6.76471	0
Participant 233	0	0	NA	7.94872	1
Participant 293	0	0	NA	8	1
Participant 277	1	0	0	5	1
Participant 277	1	0	0	5	1
Participant 277	1	1	0	5	1
Participant 277	1	1	0	5	0
Participant 406	1	1	0	10	0
Participant 315	1	1	1	6.875	1
Participant 315	1	0	0	6.875	1
Participant 93	1	1	1	8.26923	1
Participant 93	1	1	0	8.26923	1
Participant 93	1	1	1	8.26923	1
Participant 192	1	1	0	6.92308	1
Participant 192	1	1	0	6.92308	1
Participant 192	1	1	0	6.92308	0
Participant 192	0	0	NA	6.92308	1
Participant 192	1	1	0	6.92308	1
Participant 436	1	0	0	1.33333	1
Participant 436	1	0	0	1.33333	0
Participant 350	1	0	0	3.07692	1
Participant 350	1	1	0	3.07692	1
Participant 350	1	1	0	3.07692	0
Participant 128	1	1	0	7.88462	0
Participant 95	1	1	1	8.07692	1
Participant 95	1	1	0	8.07692	1
Participant 279	1	1	0	6.5	1
Participant 279	1	1	0	6.5	1
Participant 361	1	1	0	9.375	0
Participant 351	1	1	1	5.66667	0
Participant 351	1	1	0	5.66667	1
Participant 351	0	0	NA	5.66667	0
Participant 12	1	1	1	9.03846	1
Participant 280	1	0	0	5.19231	1
Participant 381	1	0	0	2.30769	1
Participant 367	0	0	NA	4.375	1
Participant 367	0	0	NA	4.375	1
Participant 33	1	1	0	8.65385	1
Participant 249	1	1	0	8.28571	1
Participant 249	0	0	NA	8.28571	1
Participant 96	1	1	0	8.07692	1
Participant 96	0	0	NA	8.07692	1
Participant 140	0	0	NA	7.69231	1
Participant 140	1	1	1	7.69231	1
Participant 140	1	1	0	7.69231	1
Participant 140	1	1	1	7.69231	1
Participant 140	1	1	1	7.69231	1
Participant 140	1	1	0	7.69231	1
Participant 140	0	0	NA	7.69231	1
Participant 235	1	0	0	6.15385	1
Participant 202	1	1	0	6.73077	1
Participant 202	1	1	0	6.73077	0
Participant 19	1	1	1	8.84615	1
Participant 19	1	1	1	8.84615	1
Participant 19	0	0	NA	8.84615	1
Participant 294	1	1	1	8	1
Participant 294	0	0	NA	8	0
Participant 294	1	0	0	8	1
Participant 241	1	1	0	5.76923	0
Participant 241	1	0	0	5.76923	1
Participant 334	1	0	0	3.65385	1
Participant 362	1	0	0	6.25	0
Participant 319	0	0	NA	6.17647	1
Participant 264	1	1	0	5.38462	1
Participant 98	0	0	NA	8.07692	1
Participant 430	1	1	0	0.961538	0
Participant 430	1	0	0	0.961538	1
Participant 430	1	0	0	0.961538	1
Participant 430	1	0	0	0.961538	1
Participant 430	1	0	0	0.961538	0
Participant 182	1	1	1	7.11538	1
Participant 224	1	1	0	7.5	1
Participant 224	0	0	NA	7.5	1
Participant 224	1	1	0	7.5	1
Participant 20	0	0	NA	9.03846	1
Participant 20	0	0	NA	9.03846	1
Participant 20	1	1	1	9.03846	1
Participant 193	1	1	1	6.92308	1
Participant 194	1	1	0	6.92308	1
Participant 21	0	0	NA	8.84615	1
Participant 251	1	1	1	8.78788	1
Participant 265	1	1	0	8.75	1
Participant 173	0	0	NA	7.30769	1
Participant 173	0	0	NA	7.30769	1
Participant 173	0	0	NA	7.30769	1
Participant 173	1	1	1	7.30769	1
Participant 173	1	0	0	7.30769	0
Participant 78	1	1	0	8.26923	1
Participant 78	0	0	NA	8.26923	0
Participant 78	1	1	0	8.26923	1
Participant 78	1	1	0	8.26923	0
Participant 375	1	1	0	2.5	1
Participant 375	1	1	1	2.5	1
Participant 352	1	1	0	3.07692	1
Participant 352	1	1	1	3.07692	1
Participant 398	1	0	0	2.77778	1
Participant 398	1	0	0	2.77778	0
Participant 398	1	0	0	2.77778	0
Participant 215	0	0	NA	8.09524	0
Participant 79	1	1	1	8.26923	1
Participant 388	1	1	0	8.46154	0
Participant 141	0	0	NA	7.69231	1
Participant 413	1	1	0	4.44444	0
Participant 414	1	1	0	6.66667	0
Participant 335	1	1	0	9.5	0
Participant 142	1	1	0	7.69231	1
Participant 142	1	1	0	7.69231	1
Participant 426	1	1	1	8.57143	0
Participant 159	1	1	1	7.5	0
Participant 159	0	0	NA	7.5	1
Participant 281	1	1	0	5	1
Participant 281	0	0	NA	5	1
Participant 407	0	0	NA	9	0
Participant 282	1	0	0	5	1
Participant 282	1	0	0	5	1
Participant 22	1	1	0	8.84615	1
Participant 22	1	1	0	8.84615	1
Participant 22	1	1	0	8.84615	0
Participant 400	1	0	0	3.33333	1
Participant 400	1	1	0	3.33333	1
Participant 400	1	1	0	3.33333	0
Participant 160	1	1	0	7.5	1
Participant 253	1	1	0	5.57692	1
Participant 161	1	1	0	8.125	1
Participant 415	1	0	0	1.53846	0
Participant 415	0	0	NA	1.53846	1
Participant 415	1	0	0	1.53846	0
Participant 38	1	1	1	8.65385	1
Participant 38	1	1	1	8.65385	0
Participant 38	0	0	NA	8.65385	1
Participant 320	0	0	NA	4.03846	1
Participant 320	1	0	0	4.03846	1
Participant 320	1	1	0	4.03846	1
Participant 320	0	0	NA	4.03846	0
Participant 353	1	1	1	3.55556	1
Participant 353	1	0	0	3.55556	1
Participant 353	0	0	NA	3.55556	1
Participant 353	1	0	0	3.55556	0
Participant 353	1	1	1	3.55556	1
Participant 51	1	1	0	8.46154	1
Participant 51	1	1	1	8.46154	1
Participant 51	0	0	NA	8.46154	1
Participant 51	1	1	0	8.46154	1
Participant 296	1	1	1	4.61538	1
Participant 296	0	0	NA	4.61538	0
Participant 296	0	0	NA	4.61538	0
Participant 296	1	1	1	4.61538	1
Participant 266	1	1	0	5.71429	1
Participant 266	1	1	0	5.71429	0
Participant 437	0	0	NA	0.769231	1
Participant 437	1	0	0	0.769231	1
Participant 437	1	0	0	0.769231	0
Participant 437	1	0	0	0.769231	0
Participant 368	1	1	0	2.69231	1
Participant 368	1	1	0	2.69231	1
Participant 368	1	1	0	2.69231	1
Participant 368	0	0	NA	2.69231	1
Participant 267	0	0	NA	5.38462	1
Participant 267	1	0	0	5.38462	0
Participant 24	0	0	NA	8.84615	1
Participant 24	1	1	1	8.84615	1
Participant 243	0	0	NA	7.69231	1
Participant 243	1	1	0	7.69231	1
Participant 243	1	1	0	7.69231	0
Participant 52	1	1	0	8.46154	1
Participant 52	1	0	0	8.46154	1
Participant 268	1	1	1	5.38462	0
Participant 268	1	0	0	5.38462	0
Participant 268	0	0	NA	5.38462	1
Participant 268	1	1	0	5.38462	1
Participant 100	1	1	1	8.07692	1
Participant 369	1	0	0	2.69231	1
Participant 416	1	0	0	2.22222	1
Participant 416	1	0	0	2.22222	1
Participant 287	0	0	NA	5.10204	0
Participant 203	1	1	1	6.73077	1
Participant 203	1	0	0	6.73077	1
Participant 183	1	0	0	7.11538	0
Participant 183	0	0	NA	7.11538	0
Participant 230	1	1	0	6.15385	1
Participant 184	0	0	NA	8.60465	1
Participant 184	1	1	1	8.60465	1
Participant 254	1	1	1	5.57692	1
Participant 254	0	0	NA	5.57692	0
Participant 2	1	1	0	9.61538	1
Participant 129	1	1	0	7.88462	1
Participant 129	1	1	1	7.88462	1
Participant 288	1	1	0	8.33333	0
Participant 439	1	0	0	0.769231	0
Participant 439	1	0	0	0.769231	1
Participant 185	1	1	0	7.11538	1
Participant 185	1	1	1	7.11538	1
Participant 185	0	0	NA	7.11538	1
Participant 185	1	1	1	7.11538	1
Participant 54	1	1	1	8.46154	0
Participant 54	1	1	1	8.46154	1
Participant 54	0	0	NA	8.46154	1
Participant 54	1	1	0	8.46154	1
Participant 217	0	0	NA	8.29268	1
Participant 432	1	1	0	7.14286	0
Participant 433	1	1	0	6.25	0
Participant 336	1	1	0	3.65385	1
Participant 55	1	1	1	8.46154	0
Participant 55	0	0	NA	8.46154	0
Participant 26	1	1	0	8.84615	1
Participant 163	1	1	1	7.5	1
Participant 163	1	1	0	7.5	1
Participant 289	1	0	0	4.80769	1
Participant 307	1	1	1	5.60976	1
Participant 307	1	1	1	5.60976	1
Participant 342	0	0	NA	3.46154	1
Participant 389	1	0	0	3.05556	1
Participant 389	1	0	0	3.05556	0
Participant 297	0	0	NA	4.61538	1
Participant 297	1	0	0	4.61538	1
Participant 284	1	1	1	7.87879	0
Participant 284	0	0	NA	7.87879	0
Participant 355	1	1	0	5.51724	0
Participant 308	1	1	1	4.69388	1
Participant 401	1	1	0	7.69231	0
Participant 440	1	1	1	8	0
Participant 441	1	1	1	6.66667	0
Participant 132	1	1	1	7.88462	1
Participant 132	0	0	NA	7.88462	0
Participant 244	1	0	0	5.76923	1
Participant 57	1	1	1	8.46154	1
Participant 57	1	1	1	8.46154	1
Participant 57	0	0	NA	8.46154	1
Participant 176	1	1	1	7.30769	1
Participant 417	1	1	1	1.53846	1
Participant 417	0	0	NA	1.53846	1
Participant 417	1	0	0	1.53846	1
Participant 144	1	1	0	7.69231	1
Participant 144	1	1	0	7.69231	1
Participant 144	0	0	NA	7.69231	1
Participant 144	1	1	0	7.69231	1
Participant 82	0	0	NA	8.26923	1
Participant 382	1	1	0	2.30769	1
Participant 382	1	0	0	2.30769	1
Participant 348	0	0	NA	8.5	0
Participant 348	1	1	0	8.5	1
Participant 348	1	1	1	8.5	1
Participant 8	1	1	0	9.23077	1
Participant 8	1	1	0	9.23077	1
Participant 273	1	0	0	5.19231	0
Participant 255	1	1	1	5.57692	1
Participant 255	0	0	NA	5.57692	1
Participant 102	1	1	0	8.07692	0
Participant 221	0	0	NA	6.53846	1
Participant 434	1	1	0	7.14286	1
Participant 356	1	0	0	8.88889	1
Participant 356	1	1	0	8.88889	1
Participant 9	1	1	0	9.23077	0
Participant 9	1	1	0	9.23077	1
Participant 9	1	1	0	9.23077	1
Participant 390	1	1	1	9.16667	0
Participant 178	1	1	0	7.30769	1
Participant 178	1	1	0	7.30769	1
Participant 391	0	0	NA	3.66667	1
Participant 391	0	0	NA	3.66667	0
Participant 363	1	1	0	2.88462	1
Participant 363	0	0	NA	2.88462	0
Participant 363	1	0	0	2.88462	1
Participant 363	1	0	0	2.88462	1
Participant 421	1	1	0	6.36364	0
Participant 327	1	0	0	3.84615	0
Participant 327	1	1	1	3.84615	1
Participant 327	0	0	NA	3.84615	1
Participant 327	1	1	1	3.84615	1
Participant 327	1	1	0	3.84615	0
Participant 456	0	0	NA	5	0
Participant 14	1	1	0	9.03846	0
Participant 14	1	1	0	9.03846	0
Participant 457	0	0	NA	5	0
Participant 196	1	1	0	6.92308	1
Participant 196	1	1	0	6.92308	1
Participant 148	0	0	NA	9.09091	1
Participant 148	1	1	0	9.09091	1
Participant 148	1	1	0	9.09091	1
Participant 133	1	1	1	7.88462	1
Participant 133	0	0	NA	7.88462	1
Participant 133	1	1	1	7.88462	1
Participant 133	1	1	0	7.88462	1
Participant 133	1	1	1	7.88462	1
Participant 309	1	1	0	4.42308	1
Participant 309	1	0	0	4.42308	1
Participant 206	1	1	0	6.73077	1
Participant 206	0	0	NA	6.73077	1
Participant 134	1	1	1	8.54167	0
Participant 134	0	0	NA	8.54167	1
Participant 364	1	1	0	8.82353	1
Participant 364	1	1	0	8.82353	0
Participant 377	0	0	NA	2.5	0
Participant 377	1	0	0	2.5	0
Participant 60	1	1	1	8.46154	1
Participant 60	0	0	NA	8.46154	0
Participant 60	1	1	0	8.46154	0
Participant 105	1	1	0	8.07692	1
Participant 164	0	0	NA	7.5	1
Participant 449	0	0	NA	7.5	0
Participant 459	1	0	0	0.588235	1
Participant 459	1	0	0	0.588235	0
Participant 459	1	0	0	0.588235	1
Participant 165	1	1	0	8.29787	1
Participant 165	0	0	NA	8.29787	1
Participant 165	1	1	1	8.29787	1
Participant 165	1	1	0	8.29787	1
Participant 165	1	1	0	8.29787	1
Participant 165	1	1	1	8.29787	0
Participant 166	1	1	0	7.5	1
Participant 427	1	0	0	1.15385	1
Participant 427	1	0	0	1.15385	1
Participant 427	1	0	0	1.15385	1
Participant 427	1	0	0	1.15385	1
Participant 290	1	0	0	4.80769	1
Participant 290	1	0	0	4.80769	1
Participant 256	1	1	1	5.57692	1
Participant 256	0	0	NA	5.57692	1
Participant 256	1	1	0	5.57692	0
Participant 402	1	1	0	4.16667	1
Participant 402	0	0	NA	4.16667	0
Participant 403	1	1	0	9.09091	0
Participant 85	1	1	1	8.26923	1
Participant 257	1	1	0	6.59091	1
Participant 257	0	0	NA	6.59091	1
Participant 86	0	0	NA	8.26923	1
Participant 328	1	0	0	3.84615	1
Participant 274	0	0	NA	6.58537	1
Participant 87	1	1	1	8.26923	1
Participant 87	1	1	1	8.26923	0
Participant 365	1	1	1	7.89474	1
Participant 365	1	1	1	7.89474	0
Participant 150	1	1	1	8.33333	1
Participant 237	1	0	0	5.96154	1
Participant 237	1	0	0	5.96154	1
Participant 225	0	0	NA	8.68421	1
Participant 225	1	1	1	8.68421	1
Participant 378	0	0	NA	2.5	1
Participant 378	1	0	0	2.5	1
Participant 461	1	0	0	0.384615	0
Participant 108	1	1	1	8.07692	1
Participant 238	1	1	0	5.96154	1
Participant 366	1	1	1	2.88462	1
Participant 366	1	0	0	2.88462	1
Participant 366	0	0	NA	2.88462	0
Participant 310	0	0	NA	4.42308	1
Participant 310	1	1	0	4.42308	1
Participant 310	1	0	0	4.42308	1
Participant 310	1	0	0	4.42308	1
Participant 344	1	1	0	3.46154	1
Participant 344	1	1	0	3.46154	0
Participant 258	1	0	0	5.57692	0
Participant 258	1	0	0	5.57692	1
Participant 292	1	1	0	4.80769	1
Participant 109	1	1	0	8.07692	0
Participant 408	1	1	0	7.5	0
Participant 43	1	1	0	8.65385	1
Participant 43	1	1	0	8.65385	1
Participant 358	1	0	0	3.07692	1
Participant 358	1	0	0	3.07692	0
Participant 358	1	1	0	3.07692	1
Participant 239	1	0	0	5.96154	0
Participant 239	1	0	0	5.96154	0
Participant 186	1	1	1	7.11538	1
Participant 186	1	1	0	7.11538	1
Participant 383	1	0	0	2.30769	1
Participant 383	1	0	0	2.30769	1
Participant 345	1	1	0	3.75	0
Participant 63	0	0	NA	8.46154	0
Participant 63	1	1	1	8.46154	0
Participant 63	1	1	0	8.46154	0
Participant 384	1	1	0	10	0
Participant 392	1	1	0	9.16667	0
Participant 64	1	1	0	8.46154	1
Participant 64	1	1	0	8.46154	1
Participant 64	1	1	0	8.46154	1
Participant 64	1	1	0	8.46154	1
Participant 64	1	1	0	8.46154	1
Participant 64	1	1	0	8.46154	1
Participant 337	1	1	0	7.03704	1
Participant 337	0	0	NA	7.03704	1
Participant 337	0	0	NA	7.03704	1
Participant 337	0	0	NA	7.03704	0
Participant 151	1	1	0	7.69231	1
Participant 151	0	0	NA	7.69231	1
Participant 151	1	1	1	7.69231	1
Participant 151	1	1	1	7.69231	1
Participant 66	1	1	1	8.46154	1
Participant 66	0	0	NA	8.46154	1
Participant 443	1	1	0	3.07692	0
Participant 197	1	0	0	6.92308	0
Participant 197	1	0	0	6.92308	1
Participant 197	1	1	1	6.92308	1
Participant 197	1	1	1	6.92308	1
Participant 187	1	1	1	7.11538	1
Participant 187	0	0	NA	7.11538	1
Participant 187	1	1	0	7.11538	1
Participant 187	1	1	0	7.11538	1
Participant 231	1	1	0	10	0
Participant 231	1	1	0	10	0
Participant 338	1	0	0	3.65385	0
Participant 379	1	0	0	6.19048	0
Participant 259	1	0	0	5.57692	1
Participant 418	1	1	0	8	0
Participant 88	1	1	0	8.26923	1
Participant 30	1	1	0	8.84615	1
Participant 30	1	1	0	8.84615	1
Participant 245	1	1	1	6.12245	1
Participant 111	1	1	1	8.23529	1
Participant 111	0	0	NA	8.23529	1
Participant 222	1	1	0	6.53846	1
Participant 222	1	1	0	6.53846	1
Participant 189	1	1	0	7.11538	1
Participant 189	1	1	0	7.11538	1
Participant 68	1	1	0	8.46154	1
Participant 68	1	1	0	8.46154	1
Participant 167	1	1	1	7.5	1
Participant 167	1	1	0	7.5	1
Participant 167	0	0	NA	7.5	1
Participant 167	1	1	1	7.5	1
Participant 167	1	1	0	7.5	1
Participant 44	0	0	NA	8.65385	1
Participant 112	1	1	1	8.07692	1
Participant 112	1	1	1	8.07692	1
Participant 112	1	1	0	8.07692	1
Participant 260	1	0	0	5.57692	0
Participant 31	1	1	1	8.84615	1
Participant 113	1	1	0	8.07692	1
Participant 113	1	1	1	8.07692	1
Participant 113	1	1	1	8.07692	1
Participant 113	1	1	0	8.07692	0
Participant 428	0	0	NA	7.5	0
Participant 70	1	1	1	8.46154	1
Participant 380	1	1	0	3.25	1
Participant 380	1	1	0	3.25	0
Participant 198	1	1	1	7.5	1
Participant 198	0	0	NA	7.5	0
Participant 71	0	0	NA	8.46154	1
Participant 190	1	1	0	7.11538	1
Participant 154	1	1	0	7.69231	1
Participant 154	1	1	0	7.69231	0
Participant 154	1	0	0	7.69231	1
Participant 207	0	0	NA	6.73077	1
Participant 240	0	0	NA	5.96154	1
Participant 240	1	1	1	5.96154	1
Participant 240	0	0	NA	5.96154	1
Participant 246	1	1	1	5.76923	1
Participant 246	1	1	0	5.76923	1
Participant 72	1	1	0	8.46154	1
Participant 72	0	0	NA	8.46154	1
Participant 404	1	0	0	1.92308	1
Participant 404	0	0	NA	1.92308	1
Participant 404	1	0	0	1.92308	1
Participant 208	1	1	0	6.73077	1
Participant 137	1	1	0	7.88462	0
Participant 209	0	0	NA	6.73077	1
Participant 209	1	0	0	6.73077	1
Participant 419	1	1	1	1.53846	1
Participant 419	0	0	NA	1.53846	1
Participant 419	1	0	0	1.53846	0
Participant 73	0	0	NA	8.46154	1
Participant 73	1	1	0	8.46154	1
Participant 73	1	1	0	8.46154	1
Participant 73	1	1	1	8.46154	1
Participant 210	1	0	0	6.73077	1
Participant 115	0	0	NA	8.07692	1
Participant 115	1	1	0	8.07692	1
Participant 115	1	1	0	8.07692	1
Participant 423	1	1	0	1.34615	1
Participant 423	1	0	0	1.34615	0
Participant 423	1	0	0	1.34615	1
Participant 116	1	1	0	8.07692	1
Participant 116	1	0	0	8.07692	0
Participant 116	1	1	0	8.07692	1
Participant 116	1	1	0	8.07692	1
Participant 116	1	1	1	8.07692	1
Participant 116	1	1	0	8.07692	0
Participant 393	1	1	0	5.2381	1
Participant 393	0	0	NA	5.2381	0
Participant 453	0	0	NA	3.33333	0
Participant 261	1	1	0	5.57692	1
Participant 261	1	1	0	5.57692	1
Participant 261	0	0	NA	5.57692	1
Participant 191	1	1	0	7.11538	1
Participant 191	1	1	0	7.11538	1
Participant 465	1	0	0	0.555556	1
Participant 465	1	0	0	0.555556	0
Participant 462	1	1	0	1.66667	0
Participant 329	0	0	NA	7.69231	1
Participant 329	1	1	0	7.69231	1
Participant 329	0	0	NA	7.69231	0
Participant 420	1	1	0	6.15385	1
Participant 420	1	1	0	6.15385	0
Participant 156	0	0	NA	7.69231	1
Participant 156	1	1	0	7.69231	0
Participant 118	0	0	NA	8.07692	1
Participant 226	1	1	0	6.34615	1
Participant 226	1	1	1	6.34615	1
Participant 226	1	1	1	6.34615	1
Participant 226	1	1	0	6.34615	0
Participant 226	1	0	0	6.34615	1
Participant 119	1	1	0	8.07692	1
Participant 168	1	1	1	7.5	0
Participant 168	1	1	1	7.5	0
Participant 435	1	0	0	4.16667	0
Participant 211	1	1	1	6.73077	1
Participant 211	1	1	1	6.73077	1
Participant 211	1	1	1	6.73077	1
Participant 211	1	0	0	6.73077	1
Participant 15	1	1	1	9.03846	1
Participant 16	1	1	0	9.03846	1
Participant 16	1	1	0	9.03846	1
Participant 212	1	1	0	6.73077	1
Participant 212	1	0	0	6.73077	1
Participant 212	1	0	0	6.73077	1
Participant 45	0	0	NA	8.65385	0
Participant 45	1	1	0	8.65385	1
Participant 359	1	1	1	3.07692	0
Participant 359	1	0	0	3.07692	0
Participant 120	1	1	0	8.07692	1
Participant 311	1	1	0	4.42308	1
Participant 444	0	0	NA	6.66667	1
Participant 213	0	0	NA	6.73077	1
Participant 213	1	1	0	6.73077	1
Participant 46	0	0	NA	8.65385	1
Participant 346	0	0	NA	3.46154	1
Participant 346	1	0	0	3.46154	0
Participant 346	1	0	0	3.46154	0
Participant 424	1	1	1	2.91667	0
Participant 424	1	0	0	2.91667	0
Participant 349	1	0	0	3.26923	1
Participant 321	1	0	0	4.03846	0
Participant 321	1	0	0	4.03846	1
Participant 200	1	1	0	6.92308	1
Participant 200	1	0	0	6.92308	0
Participant 200	1	1	0	6.92308	0
Participant 227	1	1	0	6.34615	1
Participant 47	1	1	1	8.65385	1
Participant 47	1	1	1	8.65385	1
Participant 410	1	1	0	4.09091	0
Participant 371	1	1	0	7	1
Participant 371	1	1	0	7	0
Participant 6	1	1	0	9.42308	1
Participant 6	1	1	0	9.42308	1
Participant 6	1	1	0	9.42308	1
Participant 269	0	0	NA	5.38462	1
Participant 269	1	0	0	5.38462	1
Participant 269	1	0	0	5.38462	0
Participant 385	0	0	NA	3.42857	1
Participant 385	1	0	0	3.42857	0
Participant 454	0	0	NA	6	0
Participant 48	1	1	0	8.65385	1
Participant 126	1	1	0	8.07692	1
Participant 126	1	1	1	8.07692	1
Participant 126	1	1	1	8.07692	0
Participant 126	0	0	NA	8.07692	1
Participant 126	1	1	0	8.07692	1
Participant 171	0	0	NA	7.5	1
Participant 171	1	1	1	7.5	1
Participant 75	1	1	0	8.46154	1
Participant 75	0	0	NA	8.46154	1

## Sheet: Motivation_message_pp_per week
participant	enrollment_week	mot_mes_delivery_status
Participant 1	1	Success
Participant 1	2	Success
Participant 1	3	Not sent
Participant 1	4	Success
Participant 1	5	Success
Participant 1	6	Success
Participant 1	7	Success
Participant 1	8	Success
Participant 1	9	Success
Participant 1	10	Success
Participant 1	11	Success
Participant 1	12	Success
Participant 1	13	Success
Participant 1	14	Success
Participant 1	15	Success
Participant 1	16	Rejected
Participant 1	17	Success
Participant 1	18	Success
Participant 1	19	Success
Participant 1	20	Success
Participant 1	21	Success
Participant 1	22	Success
Participant 1	23	Success
Participant 1	24	Success
Participant 1	25	Success
Participant 1	26	Success
Participant 1	27	Success
Participant 1	28	Success
Participant 1	29	Success
Participant 1	30	Success
Participant 1	31	Success
Participant 1	32	Success
Participant 1	33	Success
Participant 1	34	Success
Participant 1	35	Success
Participant 1	36	Success
Participant 1	37	Success
Participant 1	38	Success
Participant 1	39	Success
Participant 1	40	Success
Participant 1	41	Success
Participant 1	42	Success
Participant 1	43	Success
Participant 1	44	Success
Participant 1	45	Success
Participant 1	46	Success
Participant 1	47	Success
Participant 1	48	Success
Participant 1	49	Success
Participant 1	50	Success
Participant 1	51	Success
Participant 1	52	Success
Participant 2	1	Success
Participant 2	2	Success
Participant 2	3	Success
Participant 2	4	Success
Participant 2	5	Success
Participant 2	6	Rejected
Participant 2	7	Success
Participant 2	8	Failed
Participant 2	9	Success
Participant 2	10	Success
Participant 2	11	Success
Participant 2	12	Success
Participant 2	13	Success
Participant 2	14	Success
Participant 2	15	Success
Participant 2	16	Success
Participant 2	17	Success
Participant 2	18	Success
Participant 2	19	Success
Participant 2	20	Success
Participant 2	21	Success
Participant 2	22	Success
Participant 2	23	Success
Participant 2	24	Success
Participant 2	25	Success
Participant 2	26	Success
Participant 2	27	Success
Participant 2	28	Success
Participant 2	29	Success
Participant 2	30	Success
Participant 2	31	Success
Participant 2	32	Success
Participant 2	33	Success
Participant 2	34	Success
Participant 2	35	Success
Participant 2	36	Success
Participant 2	37	Success
Participant 2	38	Success
Participant 2	39	Success
Participant 2	40	Success
Participant 2	41	Success
Participant 2	42	Success
Participant 2	43	Success
Participant 2	44	Success
Participant 2	45	Success
Participant 2	46	Success
Participant 2	47	Success
Participant 2	48	Success
Participant 2	49	Success
Participant 2	50	Success
Participant 2	51	Success
Participant 2	52	Success
Participant 3	1	Success
Participant 3	2	Success
Participant 3	3	Success
Participant 3	4	Success
Participant 3	5	Success
Participant 3	6	Success
Participant 3	7	Success
Participant 3	8	Success
Participant 3	9	Success
Participant 3	10	Success
Participant 3	11	Success
Participant 3	12	Success
Participant 3	13	Success
Participant 3	14	Success
Participant 3	15	Success
Participant 3	16	Success
Participant 3	17	Success
Participant 3	18	Success
Participant 3	19	Success
Participant 3	20	Success
Participant 3	21	Success
Participant 3	22	Success
Participant 3	23	Success
Participant 3	24	Success
Participant 3	25	Success
Participant 3	26	Success
Participant 3	27	Success
Participant 3	28	Success
Participant 3	29	Success
Participant 3	30	Success
Participant 3	31	Success
Participant 3	32	Success
Participant 3	33	Success
Participant 3	34	Success
Participant 3	35	Success
Participant 3	36	Success
Participant 3	37	Success
Participant 3	38	Success
Participant 3	39	Success
Participant 3	40	Success
Participant 3	41	Not sent
Participant 3	42	Success
Participant 3	43	Success
Participant 3	44	Success
Participant 3	45	Success
Participant 3	46	Success
Participant 3	47	Success
Participant 3	48	Not sent
Participant 3	49	Success
Participant 3	50	Success
Participant 3	51	Success
Participant 3	52	Success
Participant 4	1	Not sent
Participant 4	2	Success
Participant 4	3	Success
Participant 4	4	Success
Participant 4	5	Success
Participant 4	6	Success
Participant 4	7	Success
Participant 4	8	Not sent
Participant 4	9	Success
Participant 4	10	Success
Participant 4	11	Success
Participant 4	12	Success
Participant 4	13	Success
Participant 4	14	Success
Participant 4	15	Success
Participant 4	16	Success
Participant 4	17	Success
Participant 4	18	Success
Participant 4	19	Success
Participant 4	20	Success
Participant 4	21	Success
Participant 4	22	Success
Participant 4	23	Success
Participant 4	24	Success
Participant 4	25	Success
Participant 4	26	Success
Participant 4	27	Success
Participant 4	28	Success
Participant 4	29	Success
Participant 4	30	Success
Participant 4	31	Success
Participant 4	32	Success
Participant 4	33	Success
Participant 4	34	Success
Participant 4	35	Success
Participant 4	36	Success
Participant 4	37	Success
Participant 4	38	Success
Participant 4	39	Success
Participant 4	40	Success
Participant 4	41	Success
Participant 4	42	Not sent
Participant 4	43	Success
Participant 4	44	Success
Participant 4	45	Success
Participant 4	46	Success
Participant 4	47	Success
Participant 4	48	Success
Participant 4	49	Success
Participant 4	50	Success
Participant 4	51	Success
Participant 4	52	Success
Participant 5	1	Success
Participant 5	2	Rejected
Participant 5	3	Success
Participant 5	4	Success
Participant 5	5	Success
Participant 5	6	Not sent
Participant 5	7	Success
Participant 5	8	Success
Participant 5	9	Success
Participant 5	10	Success
Participant 5	11	Success
Participant 5	12	Success
Participant 5	13	Success
Participant 5	14	Success
Participant 5	15	Success
Participant 5	16	Success
Participant 5	17	Success
Participant 5	18	Success
Participant 5	19	Success
Participant 5	20	Success
Participant 5	21	Success
Participant 5	22	Success
Participant 5	23	Success
Participant 5	24	Success
Participant 5	25	Success
Participant 5	26	Success
Participant 5	27	Success
Participant 5	28	Success
Participant 5	29	Success
Participant 5	30	Success
Participant 5	31	Success
Participant 5	32	Success
Participant 5	33	Success
Participant 5	34	Success
Participant 5	35	Success
Participant 5	36	Success
Participant 5	37	Success
Participant 5	38	Success
Participant 5	39	Success
Participant 5	40	Success
Participant 5	41	Success
Participant 5	42	Success
Participant 5	43	Success
Participant 5	44	Success
Participant 5	45	Success
Participant 5	46	Success
Participant 5	47	Success
Participant 5	48	Success
Participant 5	49	Not sent
Participant 5	50	Success
Participant 5	51	Success
Participant 5	52	Success
Participant 6	1	Success
Participant 6	2	Success
Participant 6	3	Success
Participant 6	4	Success
Participant 6	5	Success
Participant 6	6	Success
Participant 6	7	Not sent
Participant 6	8	Success
Participant 6	9	Success
Participant 6	10	Success
Participant 6	11	Success
Participant 6	12	Success
Participant 6	13	Success
Participant 6	14	Success
Participant 6	15	Success
Participant 6	16	Success
Participant 6	17	Success
Participant 6	18	Success
Participant 6	19	Success
Participant 6	20	Success
Participant 6	21	Success
Participant 6	22	Success
Participant 6	23	Success
Participant 6	24	Success
Participant 6	25	Success
Participant 6	26	Success
Participant 6	27	Success
Participant 6	28	Success
Participant 6	29	Success
Participant 6	30	Success
Participant 6	31	Success
Participant 6	32	Success
Participant 6	33	Success
Participant 6	34	Success
Participant 6	35	Success
Participant 6	36	Success
Participant 6	37	Success
Participant 6	38	Success
Participant 6	39	Success
Participant 6	40	Success
Participant 6	41	Expired
Participant 6	42	Success
Participant 6	43	Success
Participant 6	44	Success
Participant 6	45	Success
Participant 6	46	Success
Participant 6	47	Success
Participant 6	48	Success
Participant 6	49	Success
Participant 6	50	Success
Participant 6	51	Sent
Participant 6	52	Success
Participant 7	1	Not sent
Participant 7	2	Success
Participant 7	3	Success
Participant 7	4	Success
Participant 7	5	Success
Participant 7	6	Success
Participant 7	7	Success
Participant 7	8	Success
Participant 7	9	Success
Participant 7	10	Success
Participant 7	11	Success
Participant 7	12	Success
Participant 7	13	Success
Participant 7	14	Success
Participant 7	15	Success
Participant 7	16	Success
Participant 7	17	Success
Participant 7	18	Success
Participant 7	19	Success
Participant 7	20	Success
Participant 7	21	Success
Participant 7	22	Success
Participant 7	23	Success
Participant 7	24	Success
Participant 7	25	Success
Participant 7	26	Success
Participant 7	27	Not sent
Participant 7	28	Success
Participant 7	29	Success
Participant 7	30	Success
Participant 7	31	Success
Participant 7	32	Success
Participant 7	33	Success
Participant 7	34	Success
Participant 7	35	Success
Participant 7	36	Success
Participant 7	37	Success
Participant 7	38	Success
Participant 7	39	Success
Participant 7	40	Expired
Participant 7	41	Success
Participant 7	42	Success
Participant 7	43	Success
Participant 7	44	Success
Participant 7	45	Success
Participant 7	46	Success
Participant 7	47	Success
Participant 7	48	Success
Participant 7	49	Success
Participant 7	50	Success
Participant 7	51	Success
Participant 7	52	Success
Participant 8	1	Success
Participant 8	2	Success
Participant 8	3	Rejected
Participant 8	4	Success
Participant 8	5	Success
Participant 8	6	Success
Participant 8	7	Success
Participant 8	8	Success
Participant 8	9	Success
Participant 8	10	Success
Participant 8	11	Expired
Participant 8	12	Success
Participant 8	13	Success
Participant 8	14	Success
Participant 8	15	Success
Participant 8	16	Success
Participant 8	17	Success
Participant 8	18	Success
Participant 8	19	Success
Participant 8	20	Success
Participant 8	21	Success
Participant 8	22	Success
Participant 8	23	Success
Participant 8	24	Success
Participant 8	25	Success
Participant 8	26	Success
Participant 8	27	Success
Participant 8	28	Success
Participant 8	29	Success
Participant 8	30	Success
Participant 8	31	Success
Participant 8	32	Success
Participant 8	33	Success
Participant 8	34	Success
Participant 8	35	Success
Participant 8	36	Success
Participant 8	37	Success
Participant 8	38	Success
Participant 8	39	Success
Participant 8	40	Success
Participant 8	41	Success
Participant 8	42	Success
Participant 8	43	Success
Participant 8	44	Success
Participant 8	45	Success
Participant 8	46	Success
Participant 8	47	Success
Participant 8	48	Not sent
Participant 8	49	Success
Participant 8	50	Not sent
Participant 8	51	Success
Participant 8	52	Success
Participant 9	1	Success
Participant 9	2	Success
Participant 9	3	Rejected
Participant 9	4	Success
Participant 9	5	Success
Participant 9	6	Success
Participant 9	7	Success
Participant 9	8	Success
Participant 9	9	Success
Participant 9	10	Success
Participant 9	11	Success
Participant 9	12	Success
Participant 9	13	Success
Participant 9	14	Success
Participant 9	15	Success
Participant 9	16	Success
Participant 9	17	Success
Participant 9	18	Success
Participant 9	19	Success
Participant 9	20	Success
Participant 9	21	Success
Participant 9	22	Success
Participant 9	23	Success
Participant 9	24	Success
Participant 9	25	Success
Participant 9	26	Success
Participant 9	27	Success
Participant 9	28	Success
Participant 9	29	Success
Participant 9	30	Success
Participant 9	31	Success
Participant 9	32	Success
Participant 9	33	Success
Participant 9	34	Success
Participant 9	35	Success
Participant 9	36	Success
Participant 9	37	Success
Participant 9	38	Success
Participant 9	39	Success
Participant 9	40	Expired
Participant 9	41	Success
Participant 9	42	Success
Participant 9	43	Success
Participant 9	44	Success
Participant 9	45	Success
Participant 9	46	Success
Participant 9	47	Success
Participant 9	48	Success
Participant 9	49	Not sent
Participant 9	50	Not sent
Participant 9	51	Success
Participant 9	52	Success
Participant 10	1	Success
Participant 10	2	Success
Participant 10	3	Success
Participant 10	4	Success
Participant 10	5	Success
Participant 10	6	Expired
Participant 10	7	Success
Participant 10	8	Success
Participant 10	9	Success
Participant 10	10	Success
Participant 10	11	Success
Participant 10	12	Success
Participant 10	13	Success
Participant 10	14	Success
Participant 10	15	Success
Participant 10	16	Success
Participant 10	17	Success
Participant 10	18	Success
Participant 10	19	Success
Participant 10	20	Success
Participant 10	21	Success
Participant 10	22	Success
Participant 10	23	Success
Participant 10	24	Success
Participant 10	25	Success
Participant 10	26	Success
Participant 10	27	Success
Participant 10	28	Success
Participant 10	29	Success
Participant 10	30	Success
Participant 10	31	Success
Participant 10	32	Success
Participant 10	33	Success
Participant 10	34	Success
Participant 10	35	Not sent
Participant 10	36	Success
Participant 10	37	Success
Participant 10	38	Success
Participant 10	39	Success
Participant 10	40	Success
Participant 10	41	Success
Participant 10	42	Not sent
Participant 10	43	Success
Participant 10	44	Success
Participant 10	45	Success
Participant 10	46	Success
Participant 10	47	Success
Participant 10	48	Success
Participant 10	49	Not sent
Participant 10	50	Success
Participant 10	51	Success
Participant 10	52	Success
Participant 11	1	Success
Participant 11	2	Success
Participant 11	3	Success
Participant 11	4	Success
Participant 11	5	Not sent
Participant 11	6	Success
Participant 11	7	Expired
Participant 11	8	Success
Participant 11	9	Success
Participant 11	10	Success
Participant 11	11	Success
Participant 11	12	Success
Participant 11	13	Success
Participant 11	14	Rejected
Participant 11	15	Success
Participant 11	16	Success
Participant 11	17	Success
Participant 11	18	Success
Participant 11	19	Success
Participant 11	20	Expired
Participant 11	21	Success
Participant 11	22	Expired
Participant 11	23	Success
Participant 11	24	Success
Participant 11	25	Success
Participant 11	26	Success
Participant 11	27	Success
Participant 11	28	Success
Participant 11	29	Success
Participant 11	30	Success
Participant 11	31	Success
Participant 11	32	Success
Participant 11	33	Success
Participant 11	34	Success
Participant 11	35	Success
Participant 11	36	Success
Participant 11	37	Success
Participant 11	38	Success
Participant 11	39	Success
Participant 11	40	Success
Participant 11	41	Success
Participant 11	42	Success
Participant 11	43	Success
Participant 11	44	Success
Participant 11	45	Success
Participant 11	46	Success
Participant 11	47	Success
Participant 11	48	Success
Participant 11	49	Success
Participant 11	50	Success
Participant 11	51	Success
Participant 11	52	Success
Participant 12	1	Success
Participant 12	2	Success
Participant 12	3	Success
Participant 12	4	Success
Participant 12	5	Success
Participant 12	6	Success
Participant 12	7	Success
Participant 12	8	Success
Participant 12	9	Success
Participant 12	10	Success
Participant 12	11	Success
Participant 12	12	Rejected
Participant 12	13	Success
Participant 12	14	Success
Participant 12	15	Success
Participant 12	16	Success
Participant 12	17	Success
Participant 12	18	Success
Participant 12	19	Success
Participant 12	20	Success
Participant 12	21	Success
Participant 12	22	Success
Participant 12	23	Success
Participant 12	24	Success
Participant 12	25	Success
Participant 12	26	Success
Participant 12	27	Success
Participant 12	28	Success
Participant 12	29	Success
Participant 12	30	Not sent
Participant 12	31	Not sent
Participant 12	32	Not sent
Participant 12	33	Not sent
Participant 12	34	Success
Participant 12	35	Success
Participant 12	36	Success
Participant 12	37	Success
Participant 12	38	Success
Participant 12	39	Success
Participant 12	40	Success
Participant 12	41	Success
Participant 12	42	Success
Participant 12	43	Success
Participant 12	44	Success
Participant 12	45	Success
Participant 12	46	Success
Participant 12	47	Success
Participant 12	48	Success
Participant 12	49	Success
Participant 12	50	Success
Participant 12	51	Success
Participant 12	52	Success
Participant 13	1	Success
Participant 13	2	Success
Participant 13	3	Success
Participant 13	4	Success
Participant 13	5	Success
Participant 13	6	Success
Participant 13	7	Success
Participant 13	8	Success
Participant 13	9	Success
Participant 13	10	Success
Participant 13	11	Success
Participant 13	12	Success
Participant 13	13	Success
Participant 13	14	Success
Participant 13	15	Success
Participant 13	16	Success
Participant 13	17	Success
Participant 13	18	Success
Participant 13	19	Success
Participant 13	20	Success
Participant 13	21	Success
Participant 13	22	Success
Participant 13	23	Success
Participant 13	24	Success
Participant 13	25	Success
Participant 13	26	Success
Participant 13	27	Success
Participant 13	28	Success
Participant 13	29	Success
Participant 13	30	Success
Participant 13	31	Success
Participant 13	32	Not sent
Participant 13	33	Not sent
Participant 13	34	Not sent
Participant 13	35	Not sent
Participant 13	36	Not sent
Participant 13	37	Success
Participant 13	38	Success
Participant 13	39	Success
Participant 13	40	Success
Participant 13	41	Success
Participant 13	42	Success
Participant 13	43	Success
Participant 13	44	Success
Participant 13	45	Success
Participant 13	46	Success
Participant 13	47	Success
Participant 13	48	Success
Participant 13	49	Success
Participant 13	50	Success
Participant 13	51	Success
Participant 13	52	Success
Participant 14	1	Rejected
Participant 14	2	Success
Participant 14	3	Success
Participant 14	4	Success
Participant 14	5	Sent
Participant 14	6	Success
Participant 14	7	Success
Participant 14	8	Success
Participant 14	9	Success
Participant 14	10	Success
Participant 14	11	Success
Participant 14	12	Success
Participant 14	13	Success
Participant 14	14	Success
Participant 14	15	Success
Participant 14	16	Success
Participant 14	17	Success
Participant 14	18	Success
Participant 14	19	Success
Participant 14	20	Success
Participant 14	21	Success
Participant 14	22	Success
Participant 14	23	Success
Participant 14	24	Success
Participant 14	25	Success
Participant 14	26	Success
Participant 14	27	Success
Participant 14	28	Success
Participant 14	29	Success
Participant 14	30	Success
Participant 14	31	Success
Participant 14	32	Success
Participant 14	33	Success
Participant 14	34	Success
Participant 14	35	Success
Participant 14	36	Success
Participant 14	37	Success
Participant 14	38	Success
Participant 14	39	Success
Participant 14	40	Success
Participant 14	41	Success
Participant 14	42	Success
Participant 14	43	Success
Participant 14	44	Success
Participant 14	45	Success
Participant 14	46	Success
Participant 14	47	Success
Participant 14	48	Not sent
Participant 14	49	Not sent
Participant 14	50	Success
Participant 14	51	Sent
Participant 14	52	Success
Participant 15	1	Success
Participant 15	2	Success
Participant 15	3	Success
Participant 15	4	Success
Participant 15	5	Success
Participant 15	6	Success
Participant 15	7	Success
Participant 15	8	Not sent
Participant 15	9	Success
Participant 15	10	Success
Participant 15	11	Success
Participant 15	12	Success
Participant 15	13	Success
Participant 15	14	Success
Participant 15	15	Success
Participant 15	16	Success
Participant 15	17	Success
Participant 15	18	Success
Participant 15	19	Success
Participant 15	20	Success
Participant 15	21	Success
Participant 15	22	Success
Participant 15	23	Success
Participant 15	24	Success
Participant 15	25	Success
Participant 15	26	Success
Participant 15	27	Success
Participant 15	28	Success
Participant 15	29	Success
Participant 15	30	Success
Participant 15	31	Success
Participant 15	32	Success
Participant 15	33	Success
Participant 15	34	Success
Participant 15	35	Success
Participant 15	36	Success
Participant 15	37	Not sent
Participant 15	38	Success
Participant 15	39	Success
Participant 15	40	Sent
Participant 15	41	Not sent
Participant 15	42	Success
Participant 15	43	Success
Participant 15	44	Success
Participant 15	45	Success
Participant 15	46	Success
Participant 15	47	Success
Participant 15	48	Not sent
Participant 15	49	Success
Participant 15	50	Success
Participant 15	51	Success
Participant 15	52	Success
Participant 16	1	Success
Participant 16	2	Success
Participant 16	3	Success
Participant 16	4	Success
Participant 16	5	Success
Participant 16	6	Success
Participant 16	7	Success
Participant 16	8	Success
Participant 16	9	Success
Participant 16	10	Expired
Participant 16	11	Success
Participant 16	12	Success
Participant 16	13	Success
Participant 16	14	Sent
Participant 16	15	Success
Participant 16	16	Success
Participant 16	17	Success
Participant 16	18	Success
Participant 16	19	Success
Participant 16	20	Success
Participant 16	21	Success
Participant 16	22	Success
Participant 16	23	Success
Participant 16	24	Success
Participant 16	25	Success
Participant 16	26	Success
Participant 16	27	Success
Participant 16	28	Success
Participant 16	29	Success
Participant 16	30	Success
Participant 16	31	Success
Participant 16	32	Success
Participant 16	33	Success
Participant 16	34	Success
Participant 16	35	Success
Participant 16	36	Success
Participant 16	37	Not sent
Participant 16	38	Success
Participant 16	39	Success
Participant 16	40	Success
Participant 16	41	Not sent
Participant 16	42	Success
Participant 16	43	Success
Participant 16	44	Success
Participant 16	45	Success
Participant 16	46	Success
Participant 16	47	Success
Participant 16	48	Not sent
Participant 16	49	Success
Participant 16	50	Success
Participant 16	51	Success
Participant 16	52	Success
Participant 17	1	Success
Participant 17	2	Success
Participant 17	3	Success
Participant 17	4	Success
Participant 17	5	Success
Participant 17	6	Success
Participant 17	7	Success
Participant 17	8	Success
Participant 17	9	Success
Participant 17	10	Success
Participant 17	11	Success
Participant 17	12	Success
Participant 17	13	Success
Participant 17	14	Success
Participant 17	15	Success
Participant 17	16	Success
Participant 17	17	Success
Participant 17	18	Success
Participant 17	19	Success
Participant 17	20	Success
Participant 17	21	Success
Participant 17	22	Success
Participant 17	23	Success
Participant 17	24	Success
Participant 17	25	Expired
Participant 17	26	Success
Participant 17	27	Success
Participant 17	28	Expired
Participant 17	29	Success
Participant 17	30	Success
Participant 17	31	Success
Participant 17	32	Success
Participant 17	33	Success
Participant 17	34	Success
Participant 17	35	Not sent
Participant 17	36	Success
Participant 17	37	Success
Participant 17	38	Success
Participant 17	39	Success
Participant 17	40	Success
Participant 17	41	Success
Participant 17	42	Not sent
Participant 17	43	Success
Participant 17	44	Success
Participant 17	45	Success
Participant 17	46	Success
Participant 17	47	Success
Participant 17	48	Success
Participant 17	49	Not sent
Participant 17	50	Success
Participant 17	51	Success
Participant 17	52	Success
Participant 18	1	Success
Participant 18	2	Success
Participant 18	3	Success
Participant 18	4	Success
Participant 18	5	Success
Participant 18	6	Success
Participant 18	7	Success
Participant 18	8	Success
Participant 18	9	Success
Participant 18	10	Success
Participant 18	11	Success
Participant 18	12	Success
Participant 18	13	Success
Participant 18	14	Rejected
Participant 18	15	Success
Participant 18	16	Success
Participant 18	17	Success
Participant 18	18	Success
Participant 18	19	Success
Participant 18	20	Success
Participant 18	21	Success
Participant 18	22	Success
Participant 18	23	Success
Participant 18	24	Success
Participant 18	25	Success
Participant 18	26	Success
Participant 18	27	Success
Participant 18	28	Success
Participant 18	29	Success
Participant 18	30	Success
Participant 18	31	Success
Participant 18	32	Not sent
Participant 18	33	Not sent
Participant 18	34	Not sent
Participant 18	35	Not sent
Participant 18	36	Not sent
Participant 18	37	Success
Participant 18	38	Success
Participant 18	39	Success
Participant 18	40	Success
Participant 18	41	Success
Participant 18	42	Success
Participant 18	43	Success
Participant 18	44	Success
Participant 18	45	Success
Participant 18	46	Success
Participant 18	47	Success
Participant 18	48	Success
Participant 18	49	Success
Participant 18	50	Success
Participant 18	51	Success
Participant 18	52	Success
Participant 19	1	Success
Participant 19	2	Success
Participant 19	3	Success
Participant 19	4	Success
Participant 19	5	Success
Participant 19	6	Success
Participant 19	7	Success
Participant 19	8	Success
Participant 19	9	Success
Participant 19	10	Success
Participant 19	11	Success
Participant 19	12	Success
Participant 19	13	Rejected
Participant 19	14	Success
Participant 19	15	Success
Participant 19	16	Success
Participant 19	17	Success
Participant 19	18	Success
Participant 19	19	Success
Participant 19	20	Success
Participant 19	21	Success
Participant 19	22	Success
Participant 19	23	Success
Participant 19	24	Success
Participant 19	25	Success
Participant 19	26	Success
Participant 19	27	Success
Participant 19	28	Success
Participant 19	29	Success
Participant 19	30	Success
Participant 19	31	Not sent
Participant 19	32	Not sent
Participant 19	33	Not sent
Participant 19	34	Not sent
Participant 19	35	Not sent
Participant 19	36	Success
Participant 19	37	Success
Participant 19	38	Success
Participant 19	39	Success
Participant 19	40	Success
Participant 19	41	Success
Participant 19	42	Success
Participant 19	43	Success
Participant 19	44	Success
Participant 19	45	Success
Participant 19	46	Success
Participant 19	47	Success
Participant 19	48	Success
Participant 19	49	Success
Participant 19	50	Success
Participant 19	51	Success
Participant 19	52	Success
Participant 20	1	Success
Participant 20	2	Success
Participant 20	3	Success
Participant 20	4	Success
Participant 20	5	Success
Participant 20	6	Success
Participant 20	7	Success
Participant 20	8	Success
Participant 20	9	Success
Participant 20	10	Success
Participant 20	11	Rejected
Participant 20	12	Success
Participant 20	13	Success
Participant 20	14	Success
Participant 20	15	Success
Participant 20	16	Success
Participant 20	17	Success
Participant 20	18	Success
Participant 20	19	Success
Participant 20	20	Success
Participant 20	21	Success
Participant 20	22	Success
Participant 20	23	Success
Participant 20	24	Success
Participant 20	25	Success
Participant 20	26	Success
Participant 20	27	Success
Participant 20	28	Success
Participant 20	29	Not sent
Participant 20	30	Not sent
Participant 20	31	Not sent
Participant 20	32	Not sent
Participant 20	33	Not sent
Participant 20	34	Success
Participant 20	35	Success
Participant 20	36	Success
Participant 20	37	Success
Participant 20	38	Success
Participant 20	39	Success
Participant 20	40	Success
Participant 20	41	Success
Participant 20	42	Success
Participant 20	43	Success
Participant 20	44	Success
Participant 20	45	Success
Participant 20	46	Success
Participant 20	47	Success
Participant 20	48	Success
Participant 20	49	Success
Participant 20	50	Success
Participant 20	51	Success
Participant 20	52	Success
Participant 21	1	Success
Participant 21	2	Success
Participant 21	3	Success
Participant 21	4	Success
Participant 21	5	Success
Participant 21	6	Success
Participant 21	7	Success
Participant 21	8	Success
Participant 21	9	Success
Participant 21	10	Success
Participant 21	11	Rejected
Participant 21	12	Success
Participant 21	13	Success
Participant 21	14	Success
Participant 21	15	Success
Participant 21	16	Success
Participant 21	17	Success
Participant 21	18	Success
Participant 21	19	Success
Participant 21	20	Success
Participant 21	21	Success
Participant 21	22	Success
Participant 21	23	Success
Participant 21	24	Success
Participant 21	25	Success
Participant 21	26	Success
Participant 21	27	Success
Participant 21	28	Success
Participant 21	29	Not sent
Participant 21	30	Not sent
Participant 21	31	Not sent
Participant 21	32	Not sent
Participant 21	33	Not sent
Participant 21	34	Success
Participant 21	35	Success
Participant 21	36	Success
Participant 21	37	Success
Participant 21	38	Success
Participant 21	39	Success
Participant 21	40	Success
Participant 21	41	Success
Participant 21	42	Success
Participant 21	43	Success
Participant 21	44	Success
Participant 21	45	Success
Participant 21	46	Success
Participant 21	47	Success
Participant 21	48	Success
Participant 21	49	Success
Participant 21	50	Success
Participant 21	51	Success
Participant 21	52	Success
Participant 22	1	Success
Participant 22	2	Success
Participant 22	3	Success
Participant 22	4	Success
Participant 22	5	Success
Participant 22	6	Success
Participant 22	7	Success
Participant 22	8	Success
Participant 22	9	Success
Participant 22	10	Success
Participant 22	11	Success
Participant 22	12	Success
Participant 22	13	Success
Participant 22	14	Success
Participant 22	15	Success
Participant 22	16	Success
Participant 22	17	Success
Participant 22	18	Success
Participant 22	19	Success
Participant 22	20	Success
Participant 22	21	Success
Participant 22	22	Success
Participant 22	23	Success
Participant 22	24	Success
Participant 22	25	Success
Participant 22	26	Success
Participant 22	27	Not sent
Participant 22	28	Not sent
Participant 22	29	Not sent
Participant 22	30	Not sent
Participant 22	31	Not sent
Participant 22	32	Success
Participant 22	33	Success
Participant 22	34	Success
Participant 22	35	Success
Participant 22	36	Success
Participant 22	37	Success
Participant 22	38	Success
Participant 22	39	Success
Participant 22	40	Success
Participant 22	41	Success
Participant 22	42	Success
Participant 22	43	Success
Participant 22	44	Sent
Participant 22	45	Success
Participant 22	46	Success
Participant 22	47	Success
Participant 22	48	Success
Participant 22	49	Success
Participant 22	50	Success
Participant 22	51	Success
Participant 22	52	Success
Participant 23	1	Success
Participant 23	2	Success
Participant 23	3	Success
Participant 23	4	Success
Participant 23	5	Success
Participant 23	6	Success
Participant 23	7	Success
Participant 23	8	Success
Participant 23	9	Success
Participant 23	10	Success
Participant 23	11	Success
Participant 23	12	Success
Participant 23	13	Success
Participant 23	14	Success
Participant 23	15	Success
Participant 23	16	Success
Participant 23	17	Success
Participant 23	18	Success
Participant 23	19	Success
Participant 23	20	Success
Participant 23	21	Success
Participant 23	22	Success
Participant 23	23	Success
Participant 23	24	Success
Participant 23	25	Success
Participant 23	26	Not sent
Participant 23	27	Not sent
Participant 23	28	Not sent
Participant 23	29	Not sent
Participant 23	30	Not sent
Participant 23	31	Success
Participant 23	32	Success
Participant 23	33	Success
Participant 23	34	Success
Participant 23	35	Success
Participant 23	36	Success
Participant 23	37	Success
Participant 23	38	Success
Participant 23	39	Success
Participant 23	40	Success
Participant 23	41	Success
Participant 23	42	Success
Participant 23	43	Success
Participant 23	44	Success
Participant 23	45	Success
Participant 23	46	Success
Participant 23	47	Success
Participant 23	48	Success
Participant 23	49	Success
Participant 23	50	Success
Participant 23	51	Success
Participant 23	52	Sent
Participant 24	1	Success
Participant 24	2	Success
Participant 24	3	Success
Participant 24	4	Success
Participant 24	5	Success
Participant 24	6	Success
Participant 24	7	Rejected
Participant 24	8	Success
Participant 24	9	Success
Participant 24	10	Success
Participant 24	11	Success
Participant 24	12	Success
Participant 24	13	Success
Participant 24	14	Success
Participant 24	15	Success
Participant 24	16	Success
Participant 24	17	Success
Participant 24	18	Success
Participant 24	19	Success
Participant 24	20	Success
Participant 24	21	Success
Participant 24	22	Success
Participant 24	23	Success
Participant 24	24	Success
Participant 24	25	Not sent
Participant 24	26	Not sent
Participant 24	27	Not sent
Participant 24	28	Not sent
Participant 24	29	Not sent
Participant 24	30	Success
Participant 24	31	Success
Participant 24	32	Success
Participant 24	33	Success
Participant 24	34	Success
Participant 24	35	Success
Participant 24	36	Success
Participant 24	37	Success
Participant 24	38	Success
Participant 24	39	Success
Participant 24	40	Success
Participant 24	41	Success
Participant 24	42	Success
Participant 24	43	Success
Participant 24	44	Success
Participant 24	45	Success
Participant 24	46	Success
Participant 24	47	Success
Participant 24	48	Success
Participant 24	49	Success
Participant 24	50	Success
Participant 24	51	Success
Participant 24	52	Success
Participant 25	1	Success
Participant 25	2	Success
Participant 25	3	Success
Participant 25	4	Success
Participant 25	5	Success
Participant 25	6	Rejected
Participant 25	7	Success
Participant 25	8	Success
Participant 25	9	Success
Participant 25	10	Success
Participant 25	11	Success
Participant 25	12	Success
Participant 25	13	Success
Participant 25	14	Success
Participant 25	15	Success
Participant 25	16	Success
Participant 25	17	Success
Participant 25	18	Success
Participant 25	19	Success
Participant 25	20	Success
Participant 25	21	Success
Participant 25	22	Success
Participant 25	23	Success
Participant 25	24	Not sent
Participant 25	25	Not sent
Participant 25	26	Not sent
Participant 25	27	Not sent
Participant 25	28	Not sent
Participant 25	29	Success
Participant 25	30	Success
Participant 25	31	Success
Participant 25	32	Success
Participant 25	33	Success
Participant 25	34	Success
Participant 25	35	Success
Participant 25	36	Success
Participant 25	37	Success
Participant 25	38	Success
Participant 25	39	Success
Participant 25	40	Success
Participant 25	41	Success
Participant 25	42	Success
Participant 25	43	Success
Participant 25	44	Success
Participant 25	45	Success
Participant 25	46	Success
Participant 25	47	Success
Participant 25	48	Success
Participant 25	49	Success
Participant 25	50	Success
Participant 25	51	Success
Participant 25	52	Success
Participant 26	1	Success
Participant 26	2	Success
Participant 26	3	Success
Participant 26	4	Success
Participant 26	5	Success
Participant 26	6	Rejected
Participant 26	7	Success
Participant 26	8	Success
Participant 26	9	Success
Participant 26	10	Success
Participant 26	11	Success
Participant 26	12	Success
Participant 26	13	Success
Participant 26	14	Success
Participant 26	15	Success
Participant 26	16	Success
Participant 26	17	Success
Participant 26	18	Success
Participant 26	19	Success
Participant 26	20	Success
Participant 26	21	Success
Participant 26	22	Success
Participant 26	23	Success
Participant 26	24	Not sent
Participant 26	25	Not sent
Participant 26	26	Not sent
Participant 26	27	Not sent
Participant 26	28	Not sent
Participant 26	29	Success
Participant 26	30	Success
Participant 26	31	Success
Participant 26	32	Success
Participant 26	33	Success
Participant 26	34	Success
Participant 26	35	Success
Participant 26	36	Success
Participant 26	37	Success
Participant 26	38	Success
Participant 26	39	Success
Participant 26	40	Success
Participant 26	41	Success
Participant 26	42	Success
Participant 26	43	Success
Participant 26	44	Success
Participant 26	45	Success
Participant 26	46	Success
Participant 26	47	Success
Participant 26	48	Success
Participant 26	49	Success
Participant 26	50	Success
Participant 26	51	Success
Participant 26	52	Success
Participant 27	1	Success
Participant 27	2	Success
Participant 27	3	Success
Participant 27	4	Success
Participant 27	5	Rejected
Participant 27	6	Success
Participant 27	7	Success
Participant 27	8	Success
Participant 27	9	Success
Participant 27	10	Success
Participant 27	11	Success
Participant 27	12	Success
Participant 27	13	Success
Participant 27	14	Success
Participant 27	15	Success
Participant 27	16	Success
Participant 27	17	Success
Participant 27	18	Success
Participant 27	19	Success
Participant 27	20	Success
Participant 27	21	Success
Participant 27	22	Success
Participant 27	23	Not sent
Participant 27	24	Not sent
Participant 27	25	Not sent
Participant 27	26	Success
Participant 27	27	Success
Participant 27	28	Success
Participant 27	29	Success
Participant 27	30	Success
Participant 27	31	Success
Participant 27	32	Success
Participant 27	33	Success
Participant 27	34	Success
Participant 27	35	Success
Participant 27	36	Success
Participant 27	37	Success
Participant 27	38	Success
Participant 27	39	Success
Participant 27	40	Success
Participant 27	41	Success
Participant 27	42	Success
Participant 27	43	Success
Participant 27	44	Success
Participant 27	45	Success
Participant 27	46	Success
Participant 27	47	Expired
Participant 27	48	Success
Participant 27	49	Success
Participant 27	50	Success
Participant 27	51	Success
Participant 27	52	Not sent
Participant 28	1	Not sent
Participant 28	2	Rejected
Participant 28	3	Success
Participant 28	4	Success
Participant 28	5	Success
Participant 28	6	Success
Participant 28	7	Success
Participant 28	8	Not sent
Participant 28	9	Success
Participant 28	10	Success
Participant 28	11	Success
Participant 28	12	Success
Participant 28	13	Success
Participant 28	14	Success
Participant 28	15	Not sent
Participant 28	16	Success
Participant 28	17	Success
Participant 28	18	Success
Participant 28	19	Success
Participant 28	20	Success
Participant 28	21	Success
Participant 28	22	Not sent
Participant 28	23	Success
Participant 28	24	Success
Participant 28	25	Success
Participant 28	26	Success
Participant 28	27	Success
Participant 28	28	Success
Participant 28	29	Success
Participant 28	30	Success
Participant 28	31	Success
Participant 28	32	Success
Participant 28	33	Success
Participant 28	34	Success
Participant 28	35	Success
Participant 28	36	Success
Participant 28	37	Success
Participant 28	38	Success
Participant 28	39	Success
Participant 28	40	Success
Participant 28	41	Success
Participant 28	42	Success
Participant 28	43	Success
Participant 28	44	Success
Participant 28	45	Success
Participant 28	46	Success
Participant 28	47	Success
Participant 28	48	Success
Participant 28	49	Not sent
Participant 28	50	Success
Participant 28	51	Success
Participant 28	52	Success
Participant 29	1	Success
Participant 29	2	Success
Participant 29	3	Success
Participant 29	4	Success
Participant 29	5	Success
Participant 29	6	Success
Participant 29	7	Success
Participant 29	8	Success
Participant 29	9	Success
Participant 29	10	Success
Participant 29	11	Success
Participant 29	12	Success
Participant 29	13	Success
Participant 29	14	Success
Participant 29	15	Success
Participant 29	16	Success
Participant 29	17	Success
Participant 29	18	Success
Participant 29	19	Success
Participant 29	20	Success
Participant 29	21	Success
Participant 29	22	Success
Participant 29	23	Success
Participant 29	24	Success
Participant 29	25	Success
Participant 29	26	Success
Participant 29	27	Success
Participant 29	28	Success
Participant 29	29	Success
Participant 29	30	Success
Participant 29	31	Success
Participant 29	32	Success
Participant 29	33	Success
Participant 29	34	Success
Participant 29	35	Success
Participant 29	36	Success
Participant 29	37	Success
Participant 29	38	Success
Participant 29	39	Success
Participant 29	40	Success
Participant 29	41	Success
Participant 29	42	Not sent
Participant 29	43	Success
Participant 29	44	Success
Participant 29	45	Success
Participant 29	46	Success
Participant 29	47	Success
Participant 29	48	Expired
Participant 29	49	Not sent
Participant 29	50	Expired
Participant 29	51	Expired
Participant 29	52	Not sent
Participant 30	1	Success
Participant 30	2	Success
Participant 30	3	Success
Participant 30	4	Success
Participant 30	5	Success
Participant 30	6	Success
Participant 30	7	Success
Participant 30	8	Success
Participant 30	9	Success
Participant 30	10	Success
Participant 30	11	Success
Participant 30	12	Success
Participant 30	13	Success
Participant 30	14	Success
Participant 30	15	Success
Participant 30	16	Success
Participant 30	17	Success
Participant 30	18	Success
Participant 30	19	Success
Participant 30	20	Success
Participant 30	21	Success
Participant 30	22	Sent
Participant 30	23	Success
Participant 30	24	Sent
Participant 30	25	Success
Participant 30	26	Success
Participant 30	27	Sent
Participant 30	28	Success
Participant 30	29	Success
Participant 30	30	Success
Participant 30	31	Success
Participant 30	32	Success
Participant 30	33	Success
Participant 30	34	Success
Participant 30	35	Success
Participant 30	36	Success
Participant 30	37	Sent
Participant 30	38	Success
Participant 30	39	Success
Participant 30	40	Success
Participant 30	41	Success
Participant 30	42	Not sent
Participant 30	43	Success
Participant 30	44	Success
Participant 30	45	Success
Participant 30	46	Success
Participant 30	47	Success
Participant 30	48	Success
Participant 30	49	Not sent
Participant 30	50	Success
Participant 30	51	Success
Participant 30	52	Success
Participant 31	1	Success
Participant 31	2	Success
Participant 31	3	Success
Participant 31	4	Success
Participant 31	5	Success
Participant 31	6	Success
Participant 31	7	Success
Participant 31	8	Success
Participant 31	9	Success
Participant 31	10	Success
Participant 31	11	Success
Participant 31	12	Success
Participant 31	13	Success
Participant 31	14	Success
Participant 31	15	Success
Participant 31	16	Success
Participant 31	17	Success
Participant 31	18	Success
Participant 31	19	Success
Participant 31	20	Success
Participant 31	21	Success
Participant 31	22	Success
Participant 31	23	Success
Participant 31	24	Success
Participant 31	25	Success
Participant 31	26	Success
Participant 31	27	Success
Participant 31	28	Success
Participant 31	29	Success
Participant 31	30	Success
Participant 31	31	Success
Participant 31	32	Success
Participant 31	33	Sent
Participant 31	34	Success
Participant 31	35	Success
Participant 31	36	Success
Participant 31	37	Success
Participant 31	38	Success
Participant 31	39	Success
Participant 31	40	Success
Participant 31	41	Not sent
Participant 31	42	Not sent
Participant 31	43	Sent
Participant 31	44	Success
Participant 31	45	Sent
Participant 31	46	Success
Participant 31	47	Success
Participant 31	48	Success
Participant 31	49	Not sent
Participant 31	50	Success
Participant 31	51	Success
Participant 31	52	Success
Participant 32	1	Success
Participant 32	2	Success
Participant 32	3	Success
Participant 32	4	Success
Participant 32	5	Success
Participant 32	6	Success
Participant 32	7	Success
Participant 32	8	Success
Participant 32	9	Success
Participant 32	10	Success
Participant 32	11	Success
Participant 32	12	Success
Participant 32	13	Success
Participant 32	14	Success
Participant 32	15	Rejected
Participant 32	16	Success
Participant 32	17	Success
Participant 32	18	Success
Participant 32	19	Success
Participant 32	20	Success
Participant 32	21	Success
Participant 32	22	Success
Participant 32	23	Success
Participant 32	24	Success
Participant 32	25	Success
Participant 32	26	Success
Participant 32	27	Success
Participant 32	28	Success
Participant 32	29	Success
Participant 32	30	Success
Participant 32	31	Success
Participant 32	32	Success
Participant 32	33	Not sent
Participant 32	34	Not sent
Participant 32	35	Not sent
Participant 32	36	Not sent
Participant 32	37	Not sent
Participant 32	38	Success
Participant 32	39	Success
Participant 32	40	Success
Participant 32	41	Success
Participant 32	42	Success
Participant 32	43	Success
Participant 32	44	Success
Participant 32	45	Success
Participant 32	46	Expired
Participant 32	47	Success
Participant 32	48	Success
Participant 32	49	Success
Participant 32	50	Success
Participant 32	51	Success
Participant 32	52	Success
Participant 33	1	Success
Participant 33	2	Success
Participant 33	3	Success
Participant 33	4	Success
Participant 33	5	Not sent
Participant 33	6	Success
Participant 33	7	Success
Participant 33	8	Success
Participant 33	9	Success
Participant 33	10	Success
Participant 33	11	Success
Participant 33	12	Success
Participant 33	13	Success
Participant 33	14	Rejected
Participant 33	15	Success
Participant 33	16	Success
Participant 33	17	Success
Participant 33	18	Success
Participant 33	19	Success
Participant 33	20	Success
Participant 33	21	Success
Participant 33	22	Success
Participant 33	23	Success
Participant 33	24	Success
Participant 33	25	Success
Participant 33	26	Success
Participant 33	27	Expired
Participant 33	28	Expired
Participant 33	29	Expired
Participant 33	30	Expired
Participant 33	31	Success
Participant 33	32	Expired
Participant 33	33	Success
Participant 33	34	Success
Participant 33	35	Success
Participant 33	36	Success
Participant 33	37	Success
Participant 33	38	Success
Participant 33	39	Success
Participant 33	40	Success
Participant 33	41	Success
Participant 33	42	Success
Participant 33	43	Success
Participant 33	44	Success
Participant 33	45	Success
Participant 33	46	Success
Participant 33	47	Success
Participant 33	48	Success
Participant 33	49	Success
Participant 33	50	Success
Participant 33	51	Success
Participant 33	52	Success
Participant 34	1	Success
Participant 34	2	Success
Participant 34	3	Success
Participant 34	4	Success
Participant 34	5	Success
Participant 34	6	Success
Participant 34	7	Success
Participant 34	8	Success
Participant 34	9	Success
Participant 34	10	Success
Participant 34	11	Success
Participant 34	12	Rejected
Participant 34	13	Success
Participant 34	14	Failed
Participant 34	15	Success
Participant 34	16	Success
Participant 34	17	Success
Participant 34	18	Success
Participant 34	19	Success
Participant 34	20	Success
Participant 34	21	Success
Participant 34	22	Success
Participant 34	23	Success
Participant 34	24	Success
Participant 34	25	Success
Participant 34	26	Success
Participant 34	27	Success
Participant 34	28	Success
Participant 34	29	Success
Participant 34	30	Not sent
Participant 34	31	Not sent
Participant 34	32	Not sent
Participant 34	33	Not sent
Participant 34	34	Not sent
Participant 34	35	Success
Participant 34	36	Success
Participant 34	37	Success
Participant 34	38	Success
Participant 34	39	Success
Participant 34	40	Success
Participant 34	41	Success
Participant 34	42	Success
Participant 34	43	Success
Participant 34	44	Success
Participant 34	45	Success
Participant 34	46	Success
Participant 34	47	Success
Participant 34	48	Success
Participant 34	49	Success
Participant 34	50	Success
Participant 34	51	Success
Participant 34	52	Success
Participant 35	1	Success
Participant 35	2	Success
Participant 35	3	Success
Participant 35	4	Success
Participant 35	5	Success
Participant 35	6	Success
Participant 35	7	Success
Participant 35	8	Success
Participant 35	9	Success
Participant 35	10	Success
Participant 35	11	Success
Participant 35	12	Rejected
Participant 35	13	Success
Participant 35	14	Success
Participant 35	15	Success
Participant 35	16	Success
Participant 35	17	Success
Participant 35	18	Success
Participant 35	19	Success
Participant 35	20	Success
Participant 35	21	Success
Participant 35	22	Success
Participant 35	23	Success
Participant 35	24	Success
Participant 35	25	Success
Participant 35	26	Success
Participant 35	27	Success
Participant 35	28	Success
Participant 35	29	Success
Participant 35	30	Not sent
Participant 35	31	Not sent
Participant 35	32	Not sent
Participant 35	33	Not sent
Participant 35	34	Not sent
Participant 35	35	Failed
Participant 35	36	Success
Participant 35	37	Success
Participant 35	38	Success
Participant 35	39	Success
Participant 35	40	Success
Participant 35	41	Success
Participant 35	42	Success
Participant 35	43	Success
Participant 35	44	Success
Participant 35	45	Success
Participant 35	46	Success
Participant 35	47	Success
Participant 35	48	Success
Participant 35	49	Success
Participant 35	50	Success
Participant 35	51	Success
Participant 35	52	Success
Participant 36	1	Success
Participant 36	2	Success
Participant 36	3	Not sent
Participant 36	4	Success
Participant 36	5	Success
Participant 36	6	Success
Participant 36	7	Success
Participant 36	8	Success
Participant 36	9	Success
Participant 36	10	Success
Participant 36	11	Success
Participant 36	12	Rejected
Participant 36	13	Success
Participant 36	14	Success
Participant 36	15	Success
Participant 36	16	Success
Participant 36	17	Success
Participant 36	18	Success
Participant 36	19	Success
Participant 36	20	Success
Participant 36	21	Success
Participant 36	22	Success
Participant 36	23	Success
Participant 36	24	Success
Participant 36	25	Success
Participant 36	26	Success
Participant 36	27	Success
Participant 36	28	Success
Participant 36	29	Success
Participant 36	30	Not sent
Participant 36	31	Not sent
Participant 36	32	Not sent
Participant 36	33	Not sent
Participant 36	34	Not sent
Participant 36	35	Success
Participant 36	36	Success
Participant 36	37	Success
Participant 36	38	Success
Participant 36	39	Success
Participant 36	40	Success
Participant 36	41	Success
Participant 36	42	Success
Participant 36	43	Success
Participant 36	44	Success
Participant 36	45	Success
Participant 36	46	Success
Participant 36	47	Success
Participant 36	48	Success
Participant 36	49	Success
Participant 36	50	Success
Participant 36	51	Success
Participant 36	52	Success
Participant 37	1	Success
Participant 37	2	Success
Participant 37	3	Success
Participant 37	4	Success
Participant 37	5	Success
Participant 37	6	Success
Participant 37	7	Success
Participant 37	8	Success
Participant 37	9	Success
Participant 37	10	Success
Participant 37	11	Success
Participant 37	12	Success
Participant 37	13	Success
Participant 37	14	Success
Participant 37	15	Not sent
Participant 37	16	Success
Participant 37	17	Success
Participant 37	18	Success
Participant 37	19	Success
Participant 37	20	Success
Participant 37	21	Success
Participant 37	22	Success
Participant 37	23	Success
Participant 37	24	Success
Participant 37	25	Success
Participant 37	26	Success
Participant 37	27	Success
Participant 37	28	Success
Participant 37	29	Not sent
Participant 37	30	Not sent
Participant 37	31	Not sent
Participant 37	32	Not sent
Participant 37	33	Not sent
Participant 37	34	Success
Participant 37	35	Success
Participant 37	36	Success
Participant 37	37	Sent
Participant 37	38	Success
Participant 37	39	Success
Participant 37	40	Success
Participant 37	41	Success
Participant 37	42	Success
Participant 37	43	Success
Participant 37	44	Success
Participant 37	45	Success
Participant 37	46	Success
Participant 37	47	Success
Participant 37	48	Success
Participant 37	49	Success
Participant 37	50	Success
Participant 37	51	Success
Participant 37	52	Success
Participant 38	1	Success
Participant 38	2	Success
Participant 38	3	Success
Participant 38	4	Success
Participant 38	5	Success
Participant 38	6	Success
Participant 38	7	Success
Participant 38	8	Rejected
Participant 38	9	Success
Participant 38	10	Success
Participant 38	11	Success
Participant 38	12	Not sent
Participant 38	13	Success
Participant 38	14	Success
Participant 38	15	Success
Participant 38	16	Success
Participant 38	17	Success
Participant 38	18	Success
Participant 38	19	Success
Participant 38	20	Success
Participant 38	21	Success
Participant 38	22	Success
Participant 38	23	Success
Participant 38	24	Success
Participant 38	25	Success
Participant 38	26	Not sent
Participant 38	27	Not sent
Participant 38	28	Not sent
Participant 38	29	Not sent
Participant 38	30	Not sent
Participant 38	31	Success
Participant 38	32	Success
Participant 38	33	Success
Participant 38	34	Success
Participant 38	35	Success
Participant 38	36	Success
Participant 38	37	Success
Participant 38	38	Success
Participant 38	39	Success
Participant 38	40	Success
Participant 38	41	Success
Participant 38	42	Success
Participant 38	43	Success
Participant 38	44	Success
Participant 38	45	Success
Participant 38	46	Success
Participant 38	47	Success
Participant 38	48	Success
Participant 38	49	Success
Participant 38	50	Success
Participant 38	51	Success
Participant 38	52	Success
Participant 39	1	Success
Participant 39	2	Success
Participant 39	3	Success
Participant 39	4	Success
Participant 39	5	Success
Participant 39	6	Success
Participant 39	7	Rejected
Participant 39	8	Success
Participant 39	9	Success
Participant 39	10	Success
Participant 39	11	Success
Participant 39	12	Success
Participant 39	13	Success
Participant 39	14	Success
Participant 39	15	Success
Participant 39	16	Success
Participant 39	17	Success
Participant 39	18	Success
Participant 39	19	Success
Participant 39	20	Success
Participant 39	21	Success
Participant 39	22	Success
Participant 39	23	Success
[truncated: 21,057 more rows]

## Sheet: Motivation_message_p_study_week
week	Status	n
33	Expired	1
33	Success	2
34	Not sent	2
34	Expired	3
34	Success	12
35	Not sent	3
35	Sent	1
35	Expired	3
35	Success	21
36	Not sent	1
36	Expired	4
36	Success	27
37	Not sent	2
37	Expired	4
37	Success	39
38	Not sent	2
38	Expired	6
38	Success	47
39	Not sent	9
39	Sent	2
39	Expired	4
39	Success	48
40	Not sent	3
40	Expired	11
40	Success	67
41	Not sent	6
41	Sent	1
41	Expired	13
41	Success	73
42	Not sent	6
42	Sent	1
42	Expired	15
42	Success	82
43	Not sent	4
43	Sent	3
43	Expired	14
43	Success	105
44	Not sent	3
44	Sent	3
44	Expired	17
44	Success	112
45	Not sent	6
45	Sent	2
45	Expired	16
45	Success	131
46	Not sent	7
46	Expired	25
46	Success	158
47	Not sent	12
47	Expired	37
47	Success	161
48	Not sent	6
48	Sent	2
48	Rejected	180
48	Expired	3
48	Success	29
49	Not sent	8
49	Sent	4
49	Expired	28
49	Success	194
50	Not sent	11
50	Failed	9
50	Sent	8
50	Expired	45
50	Success	180
51	Not sent	5
51	Failed	1
51	Sent	8
51	Expired	35
51	Success	213
52	Not sent	39
52	Sent	32
52	Expired	36
52	Success	165
53	Not sent	4
53	Sent	2
53	Expired	45
53	Success	245
54	Not sent	17
54	Failed	1
54	Sent	5
54	Expired	44
54	Success	247
55	Not sent	8
55	Sent	8
55	Expired	50
55	Success	266
56	Not sent	10
56	Sent	3
56	Expired	68
56	Success	266
57	Not sent	8
57	Failed	1
57	Sent	8
57	Expired	53
57	Success	296
58	Not sent	8
58	Failed	1
58	Sent	15
58	Expired	57
58	Success	304
59	Not sent	12
59	Failed	1
59	Sent	8
59	Expired	69
59	Success	310
60	Not sent	14
60	Failed	1
60	Sent	7
60	Expired	62
60	Success	325
61	Not sent	19
61	Sent	7
61	Expired	67
61	Success	327
62	Not sent	10
62	Failed	1
62	Sent	20
62	Expired	59
62	Success	331
63	Not sent	12
63	Sent	18
63	Expired	57
63	Success	334
64	Not sent	8
64	Sent	8
64	Expired	71
64	Success	330
65	Not sent	13
65	Sent	9
65	Expired	68
65	Success	323
66	Not sent	323
66	Failed	1
66	Sent	1
66	Expired	29
66	Success	50
67	Not sent	323
67	Failed	1
67	Sent	3
67	Expired	19
67	Success	58
68	Not sent	321
68	Failed	1
68	Sent	3
68	Expired	20
68	Success	58
69	Not sent	319
69	Failed	1
69	Sent	5
69	Expired	19
69	Success	61
70	Not sent	317
70	Failed	1
70	Sent	5
70	Expired	17
70	Success	64
71	Not sent	5
71	Failed	1
71	Sent	8
71	Expired	73
71	Success	314
72	Not sent	2
72	Sent	10
72	Expired	85
72	Success	304
73	Not sent	3
73	Sent	3
73	Expired	95
73	Success	299
74	Not sent	2
74	Sent	7
74	Expired	87
74	Success	301
75	Not sent	4
75	Failed	2
75	Sent	28
75	Expired	75
75	Success	285
76	Not sent	4
76	Expired	80
76	Success	304
77	Not sent	2
77	Sent	4
77	Expired	80
77	Success	296
78	Not sent	3
78	Failed	1
78	Sent	19
78	Expired	67
78	Success	290
79	Not sent	5
79	Sent	10
79	Expired	78
79	Success	282
80	Not sent	5
80	Failed	1
80	Sent	21
80	Expired	68
80	Success	275
81	Not sent	1
81	Failed	1
81	Sent	22
81	Expired	72
81	Success	266
82	Not sent	3
82	Failed	1
82	Sent	19
82	Expired	68
82	Success	266
83	Not sent	4
83	Failed	1
83	Sent	4
83	Expired	81
83	Success	263
84	Not sent	3
84	Failed	1
84	Sent	17
84	Expired	67
84	Success	260
85	Not sent	1
85	Failed	1
85	Sent	25
85	Expired	70
85	Success	246
86	Not sent	2
86	Failed	2
86	Sent	20
86	Expired	74
86	Success	236
87	Not sent	2
87	Failed	1
87	Sent	21
87	Expired	53
87	Success	244
88	Not sent	1
88	Failed	1
88	Sent	4
88	Expired	84
88	Success	225
89	Not sent	5
89	Sent	7
89	Expired	68
89	Success	222
90	Not sent	2
90	Sent	2
90	Expired	71
90	Success	211
91	Not sent	1
91	Failed	1
91	Sent	8
91	Expired	55
91	Success	212
92	Not sent	3
92	Failed	1
92	Sent	21
92	Expired	44
92	Success	195
93	Not sent	33
93	Sent	3
93	Expired	40
93	Success	175
94	Not sent	31
94	Sent	8
94	Expired	41
94	Success	158
95	Not sent	205
95	Failed	1
95	Expired	3
95	Success	9
96	Not sent	21
96	Failed	2
96	Expired	40
96	Success	143
97	Not sent	19
97	Failed	1
97	Sent	4
97	Expired	37
97	Success	129
98	Not sent	21
98	Failed	1
98	Sent	8
98	Expired	34
98	Success	109
99	Not sent	26
99	Failed	1
99	Sent	11
99	Expired	21
99	Success	101
100	Not sent	18
100	Failed	1
100	Sent	13
100	Expired	24
100	Success	97
101	Not sent	17
101	Sent	21
101	Expired	25
101	Success	82
102	Not sent	24
102	Sent	14
102	Expired	15
102	Success	80
103	Not sent	10
103	Sent	3
103	Expired	25
103	Success	81
104	Not sent	11
104	Sent	9
104	Expired	15
104	Success	79
105	Not sent	13
105	Sent	1
105	Expired	23
105	Success	64
106	Not sent	12
106	Expired	19
106	Success	56
107	Not sent	7
107	Expired	13
107	Success	54
108	Not sent	8
108	Expired	16
108	Success	41
109	Not sent	11
109	Sent	5
109	Expired	8
109	Success	25
110	Not sent	2
110	Sent	3
110	Expired	6
110	Success	26
111	Sent	2
111	Expired	2
111	Success	21
112	Expired	3
112	Success	14
113	Expired	1
113	Success	4
114	Success	3
115	Success	3
116	Success	3
117	Not sent	2
117	Success	1
118	Success	3
119	Sent	1
119	Success	2
120	Success	3
